# Supplementary material for: Enhancing bacteriophage therapeutics through in situ production and release of heterologous antimicrobial effectors
Source: Nat Commun. 2023 Jul 20;14:4337. doi: 10.1038/s41467-023-39612-0 (PMC10359290; doi:10.1038/s41467-023-39612-0)
Supplement: Supplementary file 4 — Supplementary Data 1 [file 41467_2023_39612_MOESM4_ESM.xlsx]

## Sheet: Dataset 1
Supplementary Data 1. Bacteriocin payload assessment. 10 µL of phage lysate (109-1010 PFU/mL) was spotted on bacterial lawns of the following isolates with activity assessed visually after 16 h incubation at 37°C. ++, complete lysis (clear zone); +, moderate lysis (turbid zone); -, no visible activity. Sources: 1, New England Biolabs, MA, USA (Catalog# C2530H); 2, lab stock; 3, gift from Alexande…
			Enterococcus phages				Klebsiella phage							Enterococcus phages		E. coli phage
Species	Designation	Source	EfS3::colM	EfS3::colE7	EfS7:colM	EfS7::colE7	K1::colM	K1::colE7	K1::colE6		Species	Designation	Source	EfS3::kvarM	EfS7::kvarM	E2::kvarM
E. coli	BL21	1	-	+	-	+	-	-	-		K. pneumoniae	KpGe	5	+	+	+
E. coli	K-12	2	+	++	+	++	+	++	++		K. pneumoniae	0097	4	-	-	-
E. coli	XL1-Blue (K-12 derivative)	2	+	++	+	++	+	++	++		K. pneumoniae	Kp3	6	+	+	+
E. coli	CFT073 (ST73; O6:H1)	3	-	-	-	-	-	-	+		K. pneumoniae	Kp37 (ST584)	6	++	++	++
E. coli	UTI89 (ST95; O18:H7)	3	+	+	+	+	+	+	-		K. pneumoniae	Kp31	6	-	-	-
E. coli	MVAST-0072 (ST131; O25:H4)	4	-	++	-	++	-		++		K. pneumoniae	Kp39	6	-	-	-
E. coli	JJ1887 (ST131; O25:H4)	4	-	+	-	+	-	+	-		K. pneumoniae	Kp5	6	-	-	-
E. coli	Ec3	6	+	+	+	+	+	-	-		K. pneumoniae	Kp21	6	-	-	-
E. coli	Ec22	6	-	-	-	-	-	-	-		K. pneumoniae	Kp43	6	+	+	+
E. coli	Ec42	6	-	-	-	-	-	-	-		K. pneumoniae	Kp16	6	-	-	-
E. coli	Ec43	6	-	++	-	++	-	++	++		K. pneumoniae	Kp34	6	-	-	-
E. coli	Ec16	6	-	+	-	+	-	-	+		K. pneumoniae	Kp48	6	-	-	-
E. coli	Ec32	6	-	-	-	-	-	-	-		K. pneumoniae	Kp45	6	+	+	+
E. coli	Ec46 (ST398; O8:H20)	6	+	++	+	++	+	++	++		K. pneumoniae	Kp26	6	-	-	-
E. coli	Ec57	6	-	-	-	-	-	-	-		K. pneumoniae	Kp8	6	-	-	-
E. coli	Ec14	6	+	-	-	-	-	-	-		K. pneumoniae	Kp22	6	-	-	-
E. coli	Ec33	6	-	+	-	-	-	-	-		K. pneumoniae	Kp51 (ST766)	6	+	+	+
E. coli	Ec47 (ST 131; 025:H4)	6	+	++	-	++	-	++	++		K. pneumoniae	Kp36	6	+	+	+
E. coli	Ec54	6	-	++	-	++	-	++	++		K. pneumoniae	Kp6 (ST1198)	6	+	+	+
E. coli	Ec20 (ST95; O1:H7:K1)	6	+	++	+	++	+	++	++		K. pneumoniae	Kp66	6	-	-	-
E. coli	Ec34	6	+	-	-	-	+	-	-		K. pneumoniae	Kp69	6	+	-	-
E. coli	Ec41 (ST141; O2:H6)	6	-	++	-	++	-	++	++		K. pneumoniae	Kp11	6	++	++	++
E. coli	Ec62	6	-	+	-	+	-	-	+		K. pneumoniae	Kp13	6	++	+	+
E. coli	Ec28	6	+	++	+	++	+	-	++		K. pneumoniae	Kp14	6	+	+	+
E. coli	Ec52	6	-	+	-	+	-	+	+		K. pneumoniae	Kp15	6	-	-	-
E. coli	Ec63	6	-	-	-	-	-	-	-		K. pneumoniae	Kp59	6	+	+	+
E. coli	Ec65	6	+	+	-	-	-	-	-		K. pneumoniae	Kp70	6	-	-	-
E. coli	Ec56	6	+	++	-	++	-	++	++		K. pneumoniae	Kp72	6	-	-	-
E. coli	Ec79 (ST141; O2:H6)	6	-	++	-	++	-	+	++		K. pneumoniae	Kp71	6	++	+	-
E. coli	Ec77	6	-	-	-	-	-	-	-		K. pneumoniae	Kp67	6	+	-	-
E. coli	Ec76	6	+	+	+	+	+	+	+		K. pneumoniae	Kp82	6	++	+	+
E. coli	Ec74	6	+	-	+	-	+	-	-		K. pneumoniae	Kp83	6	+	+	-
E. coli	Ec70	6	-	-	-	-	-	-	-		K. pneumoniae	Kp80	6	-	-	-
E. coli	Ec92	6	-	++	-	++	-	-	++		K. pneumoniae	Kp81	6	-	-	-
E. coli	Ec93	6	+	++	+	++	+	+	++		K. pneumoniae	Kp76	6	++	+	+
E. coli	Ec96	6	-	-	-	-	-	-	-		K. pneumoniae	Kp78	6	+	+	-
E. coli	Ec97	6	-	-	-	-	-	-	-		K. pneumoniae	Kp79	6	-	-	-
E. coli	Ec82 (ST744; O101:H9)	6	++	++	++	++	++	++	++		K. pneumoniae	Kp90	6	-	-	-
E. coli	Ec101	6	+	-	-	-	-	-	-		K. pneumoniae	Kp93	6	+	-	-
E. coli	Ec131	6	-	-	-	-	-	-	-		K. pneumoniae	Kp88	6	+	+	-
E. coli	Ec132	6	+	+	-	-	++	-	-		K. pneumoniae	Kp89	6	-	-	-
E. coli	Ec136	6	-	++	-	++	-	++	++		K. pneumoniae	Kp94	6	-	-	-
E. coli	Ec138	6	+	+	-	+	-	-	-		K. pneumoniae	Kp98	6	+	-	-
E. coli	Ec142	6	+	++	+	++	-	++	++		K. pneumoniae	Kp96	6	++	+	+
E. coli	Ec137 (ST131: O25:H4)	6	+	++	+	++	+	+	++		K. pneumoniae	Kp95	6	-	-	-
E. coli	Ec139	6	+	+	-	+	-	-	-		K. pneumoniae	Kp97	6	++	+	+
E. coli	Ec141	6	+	+	+	+	+	+	+		K. pneumoniae	Kp125	6	+	-	-
E. coli	Ec140	6	-	+	-	+	-	-	-		K. pneumoniae	Kp100	6	+	-	-
E. coli	Ec143	6	-	-	-	-	-	-	-		K. pneumoniae	Kp20	6	++	+	+
E. coli	Ec145 (ST131; O25:H4)	6	+	++	+	++	-	++	++		K. pneumoniae	Kp41	6	-	-	-
E. coli	Ec146	6	+	++	-	++	-	++	++		K. pneumoniae	Kp46	6	+	+	+
E. coli	Ec147	6	+	++	+	++	+	++	++		K. pneumoniae	Kp121	6	-	-	-
E. coli	Ec148	6	-	-	-	-	-	-	-		K. pneumoniae	Ko75	6	++	++	+
E. coli	Ec149	6	-	++	-	++	-	+	++		K. pneumoniae	Kp18 (ST3078)	6	++	++	++
E. coli	Ec151	6	-	++	-	++	-	+	++		K. pneumoniae	Kp28 (ST6057)	6	++	+	+
E. coli	Ec158	6	+	+	-	-	-	-	-		K. oxytoca	Ko101	6	+	-	-
		Activity	27/56	39/56	16/56	35/56	15/56	26/56	29/56		K. oxytoca	Ko38	6	-	-	-
		Activity (%)	48.2 %	69.6 %	28.6 %	62.5 %	26.8 %	46.4 %	51.8 %		K. oxytoca	Ko68	6	-	-	-
											K. oxytoca	Ko87	6	-	-	-
			Enterococcus phages				Klebsiella phage						Activity	32/59	25/59	21/59
Species	Designation	Source	EfS3::colM	EfS3::colE7	EfS7:colM	EfS7::colE7	K1::colM	K1::colE7	K1::colE6				Activity (%)	0.542	0.424	0.356
E. coli	Ec20 pIm_immE6	this study	++	++	+	++	+	++	-
E. coli	Ec20 pIm_immE7	this study	+	-	+	-	+	-	++
