# Supplementary material for: Enhancing bacteriophage therapeutics through in situ production and release of heterologous antimicrobial effectors
Source: Nat Commun. 2023 Jul 20;14:4337. doi: 10.1038/s41467-023-39612-0 (PMC10359290; doi:10.1038/s41467-023-39612-0)
Supplement: Supplementary file 5 — Supplementary Data 2 [file 41467_2023_39612_MOESM5_ESM.xlsx]

## Sheet: Dataset 2
Supplementary Data 2. Plasmids and primers used for phage engineering. *, common primers for insertion of other genomic fragments into the same plasmid backbone; †, homologous recombination-based and CRISPR-Cas9-assisted engineering using plasmid pEdit_EfS7_colE7 was unsuccessful, instead the plasmid was used as a template for effector fragment production for synthetic assembly of EfS7::colE7 (Su…
CRISPR-Cas based counterselection plasmids
Plasmid name	Backbone	Plasmid function	Spacer sequence (5'-3')	Cloning primers	Primer Sequence (5'-3')	Source
pSelect-E2	pCas9 (CamR)	Counterselection of wild-type E2 phage DNA	1. TTAATAGTCTTTTGACCGGC	pCas9_Fw	TCAGCTAGACTTCAGTCTTGAAAAG	This study
			2. GTCTGATCTATAACTCCAGT	pCas9_Bw	GACTCCATTCAACATTGCCGA
pSelect-K1	pCas9 (CamR)	Counterselection of wild-type K1 phage DNA	1. CTGCGTCTACACCAACAGTC	E/K_spacers_Fw	GCAGTAATACAGGGGCTTTTC	This study
			2. GTGAGATTCTGCCAGAGCTA	E/K_spacers_Bw	CCTCTTTCTCAAGTTATCATCGG
pSelect-UTI-EfS3	pLEB579 (EmR)	Counterselection of wild-type EfS3 phage DNA	1. AACGTGCAATCTTCATCAACAAGGTAGCTG	n/a	n/a	[1]
			2. AGACTTATAATATTTACCAAGATGGAGCGA	n/a	n/a
pSelect-UTI-EfS7	pLEB579 (EmR)	Counterselection of wild-type EfS7 phage DNA	1. AATTCACCTACGAATACGTCAGCAGTTTCA	n/a	n/a	[1]
			2. TAAAATCTACAGTATTACAAAATAAAAAAG	n/a	n/a
Reference: 1. Meile, S. et al. Engineered reporter phages for detection of Escherichia coli, Enterococcus, and Klebsiella in urine. Nature Communications https://doi.org/10.1038/s41467-023-39863-x (2023).
Editing plasmids for homologous recombination-based transgene integration and immunity plasmids
Plasmid name	Backbone	Insert (sequences available in Supplementary Data 3)	Function	Cloning primers	Primer Sequence (5'-3')
pEdit_E2	pUC19 (AmpR)	E2_homology arm synthetic gene string	Vector scaffold for phage E2-based editing template construction. Contain homology arms flanking the designated insertion site (upstream of phage E2 hoc)	pUC19_E2_Fw	GCCTGGGGTGCCTAATGA
				pUC19_E2_Bw	TAAGCCAGCCCCGACAC
				E2_homology arm_ Fw	AGCTCACTCATTAGGCACCCCAGGCCGTAGCGTTAGTTGCTTCG
				E2_homology arm_ Bw	GTTGGCGGGTGTCGGGGCTGGCTTAAATATGACGATGAAGAAGTCAATCC
pEdit_E2_kvarM	pEdit_E2 (AmpR)	E/K_kvarM synthetic gene string	Editing template for site-directed kvarM insertion upstream of phage E2 hoc	pEdit_E2_Fw*	GGATAACTTATGGCTTTTAC
				pEdit_E2_Bw*	TTATTTTAATGTTACGAAAGAAG
				E_kvarM_Fw	CAACTGTAAAAGCCATAAGTTATCCTTATTTTTTACCAGAACCAGA
				E_payload_Bw	CTCTTCTTTCGTAACATTAAAATAAAGTACGAGGAGGTAAATATAT
pEdit_E2_colE7	pEdit_E2 (AmpR)	E/K_colE7 synthetic gene string	Editing template for site-directed colE7 insertion upstream of phage E2 hoc	E_colE7_Fw	CAACTGTAAAAGCCATAAGTTATCCTCATTTACCACGGTGGAT
				E_payload_Bw	CTCTTCTTTCGTAACATTAAAATAAAGTACGAGGAGGTAAATATAT
pEdit_E2_ec300	pEdit_E2 (AmpR)	E/K_ec300 synthetic gene string	Editing template for site-directed EC300 insertion upstream of phage E2 hoc	E_ec300_Fw	CAACTGTAAAAGCCATAAGTTATCCTTAAGATTTTTTGGTGATACC
				E_payload_Bw	CTCTTCTTTCGTAACATTAAAATAAAGTACGAGGAGGTAAATATAT
pIm_immE7	pRSFDuet-1 (KanR)	immE7 synthetic gene string	Plasmid modified for consitutive expression of immunity protein ImmE7 to assist generation of colE7 engineered phages.	pIm_Fw*	AGCTGTTTCCTGTGTGAAATTC
				pIm_Bw*	TCGAGTCTGGTAAAGAAACCG
				immE7_Fw	GTGGAATTTCACACAGGAAACAGCTATGGAACTGGAAAACTCTATCTC
				immE7_Bw	GCAGCGGTTTCTTTACCAGACTCGATTAACCCTGTTTGAAACCCG
pIm_immE6	pRSFDuet-1 (KanR)	immE6 synthetic gene string	Plasmid modified for consitutive expression of immunity protein ImmE6 to assist generation of colE6 engineered phages.	immE6_Fw	GTGGAATTTCACACAGGAAACAGCTATGGGTCTGAAACTGCACATC
				immE6_Bw	GCAGCGGTTTCTTTACCAGACTCGATTACCAGTCACCGTCACGG
pEdit_K1	pUC19 (KanR)	K1_homology arm synthetic gene string	Vector scaffold for phage K1-based editing template construction. Contain homology arms flanking the designated insertion site (upstream of phage K1 gp168)	pUC19_K1_Fw	GGTGGATGGTTTAATTCTCGCCTGGGGTGCCTAATGA
				pUC19_K1_Bw	GCTGCTTCTAAATACTTTGACTAAGCCAGCCCCGACAC
				K1_homology arm_ Fw	CACTCATTAGGCACCCCAGGCGAGAATTAAACCATCCACCTC
				K1_homology arm_ Bw	GGGTGTCGGGGCTGGCTTAGTCAAAGTATTTAGAAGCAGCT
pEdit_K1_kvarM	pEdit_K1 (KanR)	E/K_kvarM synthetic gene string	Editing template for site-directed kvarM insertion upstream of phage K1 prohead assembly protein gene (gp168)	pEdit_K1_Fw*	TTATAACGCTTTTAACTTCTCTG
				pEdit_K1_Bw*	ATAATTATGTAACTTAACACAGGA
				K_payload_Fw	CGCAGAGAAGTTAAAAGCGTTATAAAGTACGAGGAGGTAAATATAT
				K_kvarM_Bw	GTCCTGTGTTAAGTTACATAATTATTTATTTTTTACCAGAACCAGA
pEdit_K1_colE6	pEdit_K1 (KanR)	E/K_colE6 synthetic gene string	Editing template for site-directed colE6 insertion upstream of phage K1 prohead assembly protein gene (gp168)	K_payload_Fw	CGCAGAGAAGTTAAAAGCGTTATAAAGTACGAGGAGGTAAATATAT
				K_colE6_Bw	GTCCTGTGTTAAGTTACATAATTATTTACAGGTATTTTTTGATGTTAC
pEdit_K1_colE7	pEdit_K1 (KanR)	E/K_colE7 synthetic gene string	Editing template for site-directed colE7 insertion upstream of phage K1 prohead assembly protein gene (gp168)	K_payload_Fw	CGCAGAGAAGTTAAAAGCGTTATAAAGTACGAGGAGGTAAATATAT
				K_colE7_Bw	GTCCTGTGTTAAGTTACATAATTATTCATTTACCACGGTGGAT
pEdit_K1_colM	pEdit_K1 (KanR)	E/K_colM synthetic gene string	Editing template for site-directed colM insertion upstream of phage K1 prohead assembly protein gene (gp168)	K_payload_Fw	CGCAGAGAAGTTAAAAGCGTTATAAAGTACGAGGAGGTAAATATAT
				K_colM_Bw	GTCCTGTGTTAAGTTACATAATTATTTAACGTTTACCAGATTCTT
pEdit_EfS3_colE7	pEditEfS3 (EmR)	Efs3_colE7 synthetic gene string	Editing template for site-directed colE7 insertion downstream of phage EfS3 cps	pEdit_Efs3_Fw*	CAACTAAGAAAAATTGAATAGAAAACGGA
				pEdit_Efs3_Bw*	TATTTACCTCCTCTTAGCGTTCG
				Efs3_payload_Fw	TCTGGAAACGTAATTAACGAACG
				Efs3_payload_Bw	CCGTTCCCTATTCCGTTTTCTATTC
pEdit_EfS3_colM	pEditEfS3 (EmR)	Efs3_colM synthetic gene string	Editing template for site-directed colM insertion downstream of phage EfS3 cps	Efs3_payload_Fw	TCTGGAAACGTAATTAACGAACG
				Efs3_payload_Bw	CCGTTCCCTATTCCGTTTTCTATTC
pEdit_EfS3_kvarM	pEditEfS3 (EmR)	Efs3_kvarM synthetic gene string	Editing template for site-directed kvarM insertion downstream of phage EfS3 cps	Efs3_payload_Fw	TCTGGAAACGTAATTAACGAACG
				Efs3_payload_Bw	CCGTTCCCTATTCCGTTTTCTATTC
pEdit_EfS7_kvarM	pEditEfS7 (EmR)	Efs3_kvarM synthetic gene string	Editing template for site-directed kvarM insertion downstream of phage EfS7 cps	pEdit_Efs7_Fw*	TAACAGCCCCCAAGAATCTTC
				pEdit_Efs7_Bw*	CATATATATTTACCTCCTCCTACTTTCC
				Efs7_payload_Fw	TAGGAGGAGGTAAATATATATG
				Efs7_kvarM_Bw	GAAGATTCTTGGGGGCTGTTATTTTTTACCTGAACCTG
pEdit_EfS7_colE7†	pEditEfS7 (EmR)	Efs3_colE7 synthetic gene string	Editing template for site-directed colM insertion downstream of phage EfS7 cps	Efs7_payload_Fw	TAGGAGGAGGTAAATATATATG
				Efs7_colE7 Bw	GAAGATTCTTGGGGGCTGTTATTTACCACGGTGGATATCG
pEdit_EfS7_colM	pEditEfS7 (EmR)	Efs3_colM synthetic gene string	Editing template for site-directed colM insertion downstream of phage EfS7 cps	Efs7_payload_Fw	TAGGAGGAGGTAAATATATATG
				Efs7_colM Bw	GAAGATTCTTGGGGGCTGTTAACGTTTACCTGATTCTTTG
