# Supplementary material for: Enhancing bacteriophage therapeutics through in situ production and release of heterologous antimicrobial effectors
Source: Nat Commun. 2023 Jul 20;14:4337. doi: 10.1038/s41467-023-39612-0 (PMC10359290; doi:10.1038/s41467-023-39612-0)
Supplement: Supplementary file 6 — Supplementary Data 3 [file 41467_2023_39612_MOESM6_ESM.xlsx]

## Sheet: Dataset 3
Supplementary Data 3. Synthetic DNA strings used for pSelect and pEdit plasmid generation. Underlined = direct repeat; bold = spacer; Red = mutated PAM or seed sequence; Green = RBS; Italics = coding sequence of inserted effector gene
Name	Sequence (5'-3')	Size [bp]
E2_spacers	AACACGCATTGATTTGAGTCAGCTAGGAGGTGACTGAAGTATATTTTAGATGAAGATTATTTCTTAATAACTAAAAATATGGTATAATACTCTTAATAAATGCAGTAATACAGGGGCTTTTCAAGACTGAAGTCTAGCTGAGACAAATAGTGCGATTACGAAATTTTTTAGACAAAAATAGTCTACGAGGTTTTAGAGCTATGCTGTTTTGAATGGTCCCAAAACTTAATAGTCTTTTGACCGGCGTTTTAGAGCTATGCTGTTTTGAATGGTCCCAAAACGTCTGATCTATAACTCCAGTGTTTTAGAGCTATGCTGTTTTGAATGGTCCCAAAACTTCAGCACACTGAGACTTGTTGAGTTCCATGTTTTAGAGCTATGCTGTTTTGAATGGACTCC…	452
K1_spacers	AACACGCATTGATTTGAGTCAGCTAGGAGGTGACTGAAGTATATTTTAGATGAAGATTATTTCTTAATAACTAAAAATATGGTATAATACTCTTAATAAATGCAGTAATACAGGGGCTTTTCAAGACTGAAGTCTAGCTGAGACAAATAGTGCGATTACGAAATTTTTTAGACAAAAATAGTCTACGAGGTTTTAGAGCTATGCTGTTTTGAATGGTCCCAAAACCTGCGTCTACACCAACAGTCGTTTTAGAGCTATGCTGTTTTGAATGGTCCCAAAACGTGAGATTCTGCCAGAGCTAGTTTTAGAGCTATGCTGTTTTGAATGGTCCCAAAACTTCAGCACACTGAGACTTGTTGAGTTCCATGTTTTAGAGCTATGCTGTTTTGAATGGACTCC…	452
E2_homology arm	CGTAGCGTTAGTTGCTTCGCCCACAGGAGAATCATCTACATACCATTGATAAGTAGCGTTTGCGCCCGATGGCTGCGAAGCTAAAGCGGCAGTAAATTCAATAGCTGTTCCGATTACTCCAGCGTCAGGGCTATTAGGAGTTACAGCTAAGGTAGTCGTTTGTGTCTTATTTTGAACTGTGATAGTTGTCGCTTCAGCCGTTTCCGGGCCTCCTTCAGAAAGTGTATTTGTTGCAACTACTTTAATAGTTTTCTGGCCTGCAGGTCCTTTTAGTACATAACTAAAAGTTGCTTCAGCTCCATCTTGTGGAGCATCATCTACAGTCCAAGCATAGGTAATAGTTCCGCCTCCAGTTTCACCACTGGGTGTAGCAGTAAACTGCTGAGTCTGATCGATCAC…	890
E/K_kvarM	AGTACGAGGAGGTAAATATATATGTCTGACACCATGATCGTTGTTGCTACCCCGACCCCGGGTTTCTCTTACGCTTCTGGTCTGACCTACGGTGGTGGTGCTTTCGCTGGTGCTCCGGCTAACGGTCCGTCTGAAGGTCAGATCTTCTTCCAGACCGTTCTGCCGGCTTACCAGTCTCCGAACCTGTGCATCGGTCAGCTGGCTTGGATGACCGACTACATCAACAAAAACGGTGTTGGTAACCCGAAAACCTGGGAAGTTATCTCTCAGAACGTTCTGATCTTCTGCTCTGCTGACACCGCTCTGGTTCTGAACCCGCGTATCGCTGTTTACGACGGTTTCCACAAAACCAAATGGGCTCCGGCTAAATTCAACTTCAAAACCCAGTCTCAGGAAAAA…	852
E/K_colE7	AGTACGAGGAGGTAAATATATATGTCTGGTGGTGACGGTCGTGGTCACAACTCTGGTGCTCACAACACCGGTGGTAACATCAACGGTGGTCCGACCGGTCTGGGTGGTAACGGTGGTGCTTCTGACGGTTCTGGTTGGTCTTCTGAAAACAACCCGTGGGGTGGTGGTTCTGGTTCTGGTGTTCACTGGGGTGGTGGTTCAGGTCACGGTAACGGTGGTGGTAACTCTAACTCTGGTGGTGGTTCTAACTCTTCTGTTGCTGCTCCGATGGCTTTCGGTTTCCCGGCTCTGGCTGCTCCGGGTGCTGGTACCCTGGGTATCTCTGTTTCTGGTGAAGCTCTGTCTGCTGCTATCGCTGACATCTTCGCTGCTCTGAAAGGTCCGTTCAAATTCTCTGCT…	1752
E/K_ec300	AGTACGAGGAGGTAAATATATATGAAAGAATACACCGCTGGTGCTGGTACCCAGCTGGCTGTTTTCCCGCTGGACGTTATCAACGTTACCCAGGGTGAAAACGGTGGTTACTCTCACATGGGTGCTCTGGCTATCGACTTCTCTGACGGTACCCCGCACAAACCGTACTACGCTCCGTTTGACTGCGAATGCGTATACACCGACAGCTACTCTGGTGTTGCTTGGCAGTCTCAGAAACCGGTTAAATGCGTTGACGGTTCTGTTACCTACGTTACCCTGCTGTGCGTTCACGACAACAACTGGGCTTCTAACAAAGTTGGTGACAAAAAAGCTAAAGGTGAAGTTATCGGTCACTCTGGTACCGCTGGTCAGGCTTCTGGTGACCACGCTCACTTCGAA…	924
immE7	ATGGAACTGGAAAACTCTATCTCTGACTACACCGAAGCTGAATTCGTTCAGCTGCTGAAAGAAATCGAAAAAGAAAACGAAGCTGCTACCGACGACGTTCTGGACGTTCTGCTGGAACACTTCGTTAAAATCACCGAACACCCGGACGGTACCGACCTGATCTACTACCCGTCTGACAACCGTGACGACTCTCCGGAAGGTATCGTTAAAGAAATCAAAGAATGGCGTGCTGCTAACGGTAAACCGGGTTTCAAACAGGGTTAA	264
immE6	ATGGGTCTGAAACTGCACATCAACTGGTTCGACAAAACCACCGAAGAATTCAAAGGTGGTGAATACTCTAAAGACTTCGGTGACGACGGTTCTGTTATCGAACGTCTGGGTATGCCGCTGAAAGACAACATCAACAACGGTTGGTTCGACGTTATCGCTGAATGGGTTCCGCTGCTGCAGCCGTACTTCAACCACCAGATCGACATCTCTGACAACGAATACTTCGTTTCTTTCGACTACCGTGACGGTGACTGGTAA	258
K1_homology arm	GAGAATTAAACCATCCACCTCGTGCAAATGTTGACCCGATGCAAGCCGCAATCATTATCGAAGATATGTGGTGGAAAGGCAACGATGTTTATGGGCGTGCAAGAATCATCGAAGGAGACCACGGTCCAGGTGATAAATTAGCCGCTAACATCCGTGCTGGTTGGATTCCTGGTGTATCAAGCCGTGGGCTCGGTTCTTTAAAAGACTCAGGAAAAGGATATAACATCGTACAAGAAGGCTTTCGTCTGACTGTTGGTGTAGACGCAGTTTGGGGTCCTAGTGCTCCGGATGCATGGGTACAACCGAAACAAATTTCGGAAAATACCTCGGCACAAGTTGCCAATAGTGCTGATGATGCTTTTATGGCTCTCGCAGAGAAGTTAAAAGCGTTATAAATAA…	700
E/K_colE6	AGTACGAGGAGGTAAATATATATGTCTGGTGGTGACGGTCGTGGTCACAACACCGGTGCTCACTCTACCTCTGGTAACATCAACGGTGGTCCGACCGGTCTGGGTGTTGGTGGTGGTGCTTCTGACGGTTCTGGTTGGTCTTCTGAAAACAACCCGTGGGGTGGTGGTTCTGGTTCTGGTATCCACTGGGGTGGTGGTTCAGGTCACGGTAACGGTGGTGGTAACGGTAACTCTGGTGGTGGTTCTGGCACCGGTGGTAACCTGTCTGCTGTTGCTGCTCCGGTTGCTTTCGGTTTCCCGGCTCTGTCTACCCCGGGTGCTGGTGGTCTGGCTGTTTCTATCTCTGCTGGTGCTCTGTCTGCTGCTATCGCTGACATCATGGCTGCTCTGAAAGGTCCG…	1677
E/K_colM	AGTACGAGGAGGTAAATATATATGGAAACCCTGACCGTTCACGCTCCGTCTCCGTCTACCAACCTGCCGTCTTACGGTAACGGTGCTTTCTCTCTGTCTGCTCCGCACGTTCCGGGTGCTGGTCCGCTGCTGGTTCAGGTTGTTTACTCTTTCTTCCAGTCTCCGAACATGTGCCTGCAGGCTCTGACCCAGCTGGAAGACTACATCAAAAAACACGGTGCTTCTAACCCGCTGACCCTGCAGATCATCTCTACCAACATCGGTTACTTCTGCAACGCTGACCGTAACCTGGTTCTGCACCCGGGTATCTCTGTTTACGACGCTTACCACTTCGCTAAACCGGCTCCGTCTCAGTACGACTACCGTTCTATGAACATGAAACAGATGTCTGGTAACGTT…	837
Efs3_colE7	CATTCCATCTGGAAACGTAATTAACGAACGCTAAGAGGAGGTAAATATATATGTCAGGTGGTGATGGTCGTGGTCACAACTCAGGTGCTCACAACACAGGTGGTAACATCAACGGTGGTCCAACAGGTTTAGGTGGTAACGGTGGTGCTTCAGATGGTTCAGGTTGGTCATCAGAAAACAACCCATGGGGTGGTGGTTCAGGTTCAGGTGTTCACTGGGGTGGTGGTTCCGGTCACGGTAACGGTGGTGGTAACTCAAACTCAGGTGGTGGTTCAAACTCATCAGTTGCTGCTCCAATGGCTTTCGGTTTCCCAGCTTTAGCTGCTCCAGGTGCTGGTACATTAGGTATCTCAGTTTCAGGTGAAGCTTTATCAGCTGCTATCGCTGATATCTTCGCTG…	1837
Efs3_colM	CATTCCATCTGGAAACGTAATTAACGAACGCTAAGAGGAGGTAAATATATATGGAAACATTAACAGTTCACGCTCCATCACCATCAACAAACTTACCATCATACGGTAACGGTGCTTTCTCATTATCAGCTCCACACGTTCCAGGTGCTGGTCCATTATTAGTTCAAGTTGTTTACTCATTCTTCCAATCACCAAACATGTGTTTACAAGCTTTAACACAATTAGAAGATTACATCAAAAAACACGGTGCTTCAAACCCATTAACATTACAAATCATCTCAACAAACATCGGTTACTTCTGTAACGCTGATCGTAACTTAGTTTTACACCCAGGTATCTCAGTTTACGATGCTTACCACTTCGCTAAACCAGCTCCATCACAATACGATTACCGTTCAA…	922
Efs3_kvarM	CATTCCATCTGGAAACGTAATTAACGAACGCTAAGAGGAGGTAAATATATATGTCAGATACAATGATCGTTGTTGCTACACCAACACCAGGTTTCTCATACGCTTCAGGTTTAACATACGGTGGTGGTGCTTTCGCTGGTGCTCCAGCTAACGGTCCATCAGAAGGTCAAATCTTCTTCCAAACAGTTTTACCAGCTTACCAATCACCAAACTTATGTATCGGTCAATTAGCTTGGATGACAGATTACATCAACAAAAACGGTGTTGGTAACCCAAAAACATGGGAAGTTATCTCACAAAACGTTTTAATCTTCTGTTCAGCTGATACAGCTTTAGTTTTAAACCCACGTATCGCTGTTTACGATGGTTTCCACAAAACAAAATGGGCTCCAGCTAAAT…	937
