# Supplementary material for: Enhancing bacteriophage therapeutics through in situ production and release of heterologous antimicrobial effectors
Source: Nat Commun. 2023 Jul 20;14:4337. doi: 10.1038/s41467-023-39612-0 (PMC10359290; doi:10.1038/s41467-023-39612-0)
Supplement: Supplementary file 8 — Source Data [file 41467_2023_39612_MOESM8_ESM.xlsx]

## Sheet: Fig 1d
Figure 1d. Effector activity screening on laboratory and urological E. coli strains

## Sheet: Fig 1e
Figure 1d. Effector activity screening on laboratory and urological Klebsiella pneumoniae strains

## Sheet: Fig 1f
Figure 1f. Effector activity screening on laboratory and urological Enterococcus faecalis strains

## Sheet: Fig 2c
Figure 2c. Turbidity reduction assay of cross-targeting HEPTs (EfS3::colE7; EFS7::colE7). Bacterial killing was monitored with OD600 for 10 h. Data shown as technical triplicates (graph drawn as mean ± SD).
OD600 measurement over time
Time (h post infection)	Ef58 + Ec47 - no phage			Ef58 + Ec47 - EfS3 WT			Ef58 + Ec47 - EfS3::colE7			Ef58 + Ec82 - no phage			Ef58 + Ec82 - EfS7 WT			Ef58 + Ec82 - EfS7::colE7
0	0.045	0.025	0.024	0.024	0.028	0.022	0.027	0.028	0.024	0.031167	0.023167	0.036167	0.056167	0.035167	0.024167	0.021167	0.022167	0.020167
0.08	0.04475	0.02775	0.02475	0.02475	0.03275	0.02575	0.02575	0.02875	0.02575	0.032917	0.026917	0.039917	0.057917	0.037917	0.025917	0.022917	0.026917	0.024917
0.17	0.049	0.029	0.028	0.029	0.031	0.03	0.027	0.031	0.028	0.034583	0.029583	0.042583	0.059583	0.039583	0.028583	0.024583	0.027583	0.025583
0.25	0.0475	0.0305	0.0305	0.0305	0.0325	0.0305	0.0295	0.0335	0.0315	0.035583	0.028583	0.042583	0.061583	0.040583	0.030583	0.028583	0.030583	0.027583
0.33	0.053417	0.033417	0.035417	0.033417	0.036417	0.032417	0.031417	0.036417	0.031417	0.039333	0.036333	0.048333	0.063333	0.043333	0.031333	0.030333	0.032333	0.032333
0.42	0.056333	0.034333	0.036333	0.038333	0.039333	0.035333	0.034333	0.041333	0.036333	0.044417	0.038417	0.052417	0.065417	0.047417	0.037417	0.033417	0.037417	0.036417
0.5	0.0595	0.0425	0.0415	0.0405	0.0415	0.0385	0.0385	0.0445	0.0385	0.04775	0.04375	0.05975	0.07075	0.05175	0.04175	0.03575	0.04175	0.03875
0.58	0.064417	0.045417	0.045417	0.046417	0.047417	0.046417	0.045417	0.048417	0.042417	0.055167	0.049167	0.065167	0.077167	0.056167	0.046167	0.040167	0.047167	0.042167
0.67	0.070583	0.051583	0.053583	0.052583	0.052583	0.050583	0.048583	0.055583	0.048583	0.062417	0.061417	0.070417	0.081417	0.060417	0.052417	0.046417	0.049417	0.047417
0.75	0.075917	0.058917	0.060917	0.055917	0.057917	0.056917	0.051917	0.059917	0.052917	0.065667	0.065667	0.078667	0.084667	0.065667	0.056667	0.051667	0.055667	0.052667
0.83	0.083583	0.064583	0.064583	0.063583	0.068583	0.064583	0.059583	0.067583	0.059583	0.078	0.068	0.084	0.091	0.072	0.063	0.058	0.062	0.059
0.92	0.091333	0.076333	0.071333	0.073333	0.074333	0.072333	0.067333	0.074333	0.069333	0.08125	0.08125	0.09225	0.09525	0.08125	0.06625	0.06525	0.06325	0.06525
1	0.09775	0.08475	0.08175	0.08275	0.07875	0.08075	0.07775	0.08075	0.08075	0.091667	0.088667	0.103667	0.104667	0.085667	0.077667	0.070667	0.074667	0.074667
1.08	0.107417	0.092417	0.089417	0.093417	0.089417	0.091417	0.084417	0.093417	0.086417	0.10025	0.09925	0.11625	0.11325	0.09725	0.08525	0.07725	0.08225	0.07825
1.17	0.115917	0.099917	0.096917	0.107917	0.098917	0.095917	0.094917	0.101917	0.097917	0.11325	0.11025	0.12625	0.12125	0.10825	0.09725	0.08725	0.08725	0.09125
1.25	0.128917	0.111917	0.109917	0.118917	0.109917	0.108917	0.105917	0.113917	0.107917	0.134583	0.127583	0.138583	0.130583	0.116583	0.107583	0.098583	0.097583	0.101583
1.33	0.14	0.118	0.12	0.128	0.124	0.122	0.117	0.129	0.121	0.145	0.134	0.154	0.144	0.126	0.116	0.101	0.107	0.108
1.42	0.154917	0.134917	0.136917	0.143917	0.137917	0.135917	0.130917	0.143917	0.134917	0.15575	0.15075	0.16875	0.15375	0.13875	0.13175	0.11575	0.11675	0.11775
1.5	0.16725	0.14925	0.14925	0.16425	0.15425	0.15225	0.15025	0.15125	0.15225	0.175417	0.169417	0.181417	0.164417	0.153417	0.138417	0.127417	0.126417	0.128417
1.58	0.18175	0.16475	0.16875	0.17875	0.17975	0.16475	0.16675	0.17575	0.16275	0.18975	0.18375	0.20075	0.17475	0.16575	0.15275	0.13275	0.13075	0.13275
1.67	0.193583	0.178583	0.182583	0.195583	0.189583	0.184583	0.185583	0.192583	0.185583	0.213917	0.206917	0.218917	0.191917	0.171917	0.164917	0.139917	0.130917	0.141917
1.75	0.212083	0.194083	0.197083	0.204083	0.201083	0.197083	0.202083	0.218083	0.205083	0.231167	0.227167	0.238167	0.206167	0.189167	0.180167	0.145167	0.139167	0.150167
1.83	0.228083	0.213083	0.218083	0.224083	0.222083	0.220083	0.218083	0.234083	0.228083	0.254083	0.250083	0.264083	0.215083	0.195083	0.190083	0.153083	0.145083	0.153083
1.92	0.254667	0.227667	0.232667	0.240667	0.236667	0.229667	0.235667	0.246667	0.240667	0.272583	0.266583	0.292583	0.228583	0.208583	0.200583	0.159583	0.153583	0.160583
2	0.2715	0.2475	0.2535	0.2645	0.2585	0.2525	0.2535	0.2675	0.2595	0.3045	0.2985	0.3205	0.2385	0.2145	0.2025	0.1595	0.1525	0.1645
2.08	0.297333	0.270333	0.279333	0.287333	0.279333	0.279333	0.273333	0.289333	0.278333	0.325667	0.326667	0.341667	0.241667	0.220667	0.212667	0.166667	0.154667	0.168667
2.17	0.324083	0.296083	0.302083	0.311083	0.307083	0.302083	0.294083	0.312083	0.300083	0.353667	0.352667	0.375667	0.250667	0.223667	0.224667	0.161667	0.156667	0.173667
2.25	0.347	0.32	0.335	0.338	0.339	0.326	0.323	0.336	0.327	0.397	0.387	0.404	0.26	0.228	0.23	0.165	0.155	0.175
2.33	0.3775	0.3495	0.3615	0.3695	0.3655	0.3545	0.3445	0.3615	0.3545	0.425333	0.415333	0.436333	0.265333	0.229333	0.236333	0.164333	0.160333	0.175333
2.42	0.408917	0.380917	0.384917	0.395917	0.393917	0.385917	0.372917	0.385917	0.378917	0.464583	0.456583	0.480583	0.270583	0.228583	0.242583	0.162583	0.156583	0.176583
2.5	0.449583	0.419583	0.427583	0.423583	0.422583	0.409583	0.401583	0.420583	0.415583	0.498083	0.497083	0.524083	0.274083	0.231083	0.255083	0.165083	0.157083	0.176083
2.58	0.47925	0.44925	0.47025	0.45525	0.45125	0.44625	0.43325	0.44625	0.44025	0.547667	0.535667	0.559667	0.281667	0.236667	0.254667	0.162667	0.158667	0.175667
2.67	0.520083	0.488083	0.504083	0.483083	0.486083	0.472083	0.457083	0.478083	0.475083	0.58275	0.57575	0.61175	0.28875	0.23975	0.25675	0.16275	0.15475	0.17475
2.75	0.56125	0.53125	0.55025	0.51225	0.51025	0.50525	0.48625	0.50925	0.51125	0.63825	0.62725	0.66125	0.29025	0.24625	0.26125	0.15925	0.15425	0.17325
2.83	0.600333	0.578333	0.587333	0.543333	0.546333	0.537333	0.510333	0.536333	0.531333	0.696333	0.679333	0.712333	0.291333	0.257333	0.263333	0.155333	0.150333	0.170333
2.92	0.650583	0.616583	0.637583	0.568583	0.569583	0.565583	0.531583	0.575583	0.555583	0.758833	0.738833	0.767833	0.291833	0.255833	0.272833	0.151833	0.149833	0.170833
3	0.697917	0.659917	0.685917	0.591917	0.597917	0.592917	0.548917	0.600917	0.582917	0.813667	0.787667	0.829667	0.304667	0.267667	0.278667	0.149667	0.145667	0.164667
3.08	0.751167	0.713167	0.732167	0.606167	0.613167	0.613167	0.578167	0.622167	0.610167	0.87775	0.85175	0.89675	0.31075	0.28175	0.28675	0.14675	0.14275	0.16275
3.17	0.801	0.77	0.785	0.608	0.627	0.605	0.601	0.64	0.629	0.95375	0.89875	0.95375	0.31875	0.29275	0.29575	0.14775	0.14075	0.15875
3.25	0.849	0.825	0.848	0.598	0.632	0.597	0.618	0.659	0.646	1.03467	0.978667	1.01767	0.325667	0.307667	0.313667	0.142667	0.135667	0.155667
3.33	0.903917	0.879917	0.903917	0.606917	0.632917	0.607917	0.628917	0.669917	0.649917	1.10533	1.03833	1.09833	0.340333	0.322333	0.327333	0.139333	0.137333	0.153333
3.42	0.957917	0.956917	0.962917	0.615917	0.643917	0.614917	0.633917	0.673917	0.657917	1.16892	1.10492	1.15492	0.352917	0.336917	0.345917	0.134917	0.133917	0.150917
3.5	1.02142	1.00242	1.03042	0.630417	0.652417	0.627417	0.622417	0.671417	0.643417	1.23942	1.18042	1.22442	0.366417	0.361417	0.366417	0.132417	0.129417	0.144417
3.58	1.08233	1.05433	1.08933	0.640333	0.662333	0.637333	0.605333	0.662333	0.617333	1.30783	1.25783	1.30083	0.391833	0.379833	0.390833	0.131833	0.124833	0.142833
3.67	1.1565	1.1195	1.1525	0.6495	0.6655	0.6505	0.5855	0.6505	0.6005	1.38483	1.33483	1.36683	0.401833	0.401833	0.413833	0.127833	0.123833	0.139833
3.75	1.21458	1.19258	1.23258	0.655583	0.674583	0.656583	0.580583	0.639583	0.588583	1.43275	1.39775	1.44575	0.42975	0.42975	0.43975	0.12575	0.11975	0.13375
3.83	1.27675	1.23875	1.29075	0.65975	0.66875	0.65875	0.57875	0.63275	0.58275	1.4675	1.4395	1.4705	0.4545	0.4545	0.4635	0.1225	0.1165	0.1295
3.92	1.32575	1.27575	1.32475	0.65275	0.66075	0.65175	0.57575	0.62875	0.57875	1.52533	1.49833	1.51633	0.484333	0.489333	0.495333	0.116333	0.113333	0.125333
4	1.38758	1.32358	1.36058	0.641583	0.652583	0.646583	0.565583	0.615583	0.568583	1.56933	1.55233	1.57033	0.516333	0.529333	0.532333	0.114333	0.110333	0.124333
4.08	1.44725	1.35325	1.41525	0.63225	0.64025	0.63325	0.54725	0.58625	0.55325	1.61417	1.63017	1.60017	0.551167	0.559167	0.571167	0.110167	0.108167	0.119167
4.17	1.5065	1.4035	1.4725	0.6105	0.6265	0.6185	0.5205	0.5565	0.5255	1.67925	1.68125	1.62125	0.59325	0.60725	0.61825	0.10925	0.10625	0.11525
4.25	1.55592	1.44092	1.52992	0.586917	0.596917	0.594917	0.492917	0.521917	0.495917	1.69608	1.68908	1.66908	0.636083	0.663083	0.660083	0.105083	0.103083	0.112083
4.33	1.5855	1.4835	1.5335	0.5525	0.5655	0.5635	0.4615	0.4905	0.4675	1.72858	1.71958	1.70558	0.679583	0.709583	0.715583	0.101583	0.100583	0.109583
4.42	1.60167	1.49467	1.62267	0.506667	0.521667	0.517667	0.426667	0.454667	0.433667	1.7605	1.7985	1.7415	0.7295	0.7675	0.7735	0.0975	0.0975	0.1035
4.5	1.64267	1.52867	1.67667	0.455667	0.469667	0.466667	0.391667	0.416667	0.402667	1.787	1.831	1.79	0.777	0.826	0.827	0.095	0.095	0.101
4.58	1.65125	1.53925	1.66625	0.40925	0.42225	0.42325	0.35825	0.38425	0.36425	1.82025	1.86425	1.83525	0.83325	0.87525	0.88825	0.09125	0.09125	0.09625
4.67	1.71058	1.56358	1.69158	0.371583	0.386583	0.385583	0.322583	0.348583	0.331583	1.86292	1.89492	1.87892	0.890917	0.934917	0.943917	0.087917	0.086917	0.091917
4.75	1.7135	1.5855	1.7225	0.3445	0.3595	0.3605	0.2915	0.3185	0.2985	1.91708	1.94208	1.92208	0.950083	0.990083	1.00408	0.089083	0.087083	0.091083
4.83	1.74783	1.60983	1.73783	0.331833	0.341833	0.344833	0.261833	0.290833	0.271833	1.962	1.982	1.967	1.008	1.052	1.068	0.086	0.084	0.088
4.92	1.78433	1.64733	1.79033	0.322333	0.336333	0.335333	0.237333	0.265333	0.246333	1.98217	2.03617	2.00717	1.06017	1.12417	1.12317	0.082167	0.083167	0.087167
5	1.78525	1.67725	1.81025	0.31725	0.33225	0.32925	0.21725	0.24125	0.22425	2.02775	2.06575	2.04675	1.11475	1.17775	1.19075	0.07875	0.08075	0.08375
5.08	1.81608	1.72508	1.83408	0.321083	0.334083	0.331083	0.193083	0.215083	0.203083	2.0485	2.0735	2.0625	1.1685	1.2315	1.2435	0.0805	0.0785	0.0805
5.17	1.83892	1.75992	1.85292	0.325917	0.336917	0.335917	0.170917	0.192917	0.177917	2.05942	2.08042	2.05842	1.22042	1.29142	1.31542	0.078417	0.076417	0.079417
5.25	1.85875	1.78775	1.86575	0.32975	0.34575	0.34175	0.14775	0.16575	0.15375	2.0565	2.0695	2.0565	1.2715	1.3385	1.3765	0.0755	0.0755	0.0795
5.33	1.87733	1.82033	1.87433	0.344333	0.354333	0.354333	0.124333	0.139333	0.132333	2.04083	2.07883	2.05883	1.31383	1.39083	1.40783	0.071833	0.073833	0.077833
5.42	1.8735	1.8125	1.8635	0.3545	0.3675	0.3645	0.1045	0.1165	0.1105	2.04217	2.08917	2.05917	1.35417	1.44117	1.45717	0.071167	0.070167	0.074167
5.5	1.864	1.816	1.861	0.366	0.379	0.378	0.089	0.099	0.093	2.05767	2.08967	2.06967	1.38967	1.46267	1.49067	0.068667	0.070667	0.073667
5.58	1.86275	1.81175	1.86075	0.38175	0.39275	0.38975	0.07675	0.08575	0.07975	2.05608	2.09308	2.07008	1.41308	1.48808	1.52908	0.067083	0.068083	0.073083
5.67	1.86092	1.81692	1.85492	0.394917	0.406917	0.406917	0.065917	0.072917	0.068917	2.06375	2.10375	2.07675	1.43775	1.51575	1.54075	0.06675	0.06675	0.06875
5.75	1.85858	1.82258	1.85658	0.407583	0.420583	0.421583	0.055583	0.063583	0.062583	2.07133	2.10733	2.09233	1.45433	1.54033	1.56833	0.065333	0.064333	0.069333
5.83	1.86025	1.81825	1.86025	0.42125	0.43425	0.43625	0.05025	0.06025	0.05425	2.07417	2.12017	2.07817	1.47817	1.55617	1.58017	0.062167	0.063167	0.067167
5.92	1.85725	1.82425	1.84425	0.43725	0.44525	0.44825	0.04625	0.05325	0.05025	2.08158	2.12558	2.09158	1.49558	1.58458	1.60458	0.062583	0.062583	0.065583
6	1.85325	1.82425	1.84925	0.44925	0.46225	0.46425	0.04325	0.04925	0.04725	2.08508	2.11808	2.10008	1.50608	1.60308	1.62108	0.061083	0.061083	0.063083
6.08	1.84283	1.82783	1.84683	0.459833	0.471833	0.476833	0.039833	0.045833	0.043833	2.08858	2.12958	2.11458	1.52058	1.61758	1.64058	0.059583	0.059583	0.062583
6.17	1.848	1.828	1.84	0.474	0.489	0.49	0.037	0.044	0.042	2.09	2.146	2.115	1.543	1.617	1.651	0.058	0.059	0.061
6.25	1.84525	1.82925	1.83625	0.48425	0.49825	0.50025	0.03625	0.04125	0.04025	2.09917	2.13317	2.10317	1.56317	1.63417	1.66217	0.056167	0.056167	0.059167
6.33	1.84417	1.83317	1.83817	0.497167	0.510167	0.509167	0.035167	0.040167	0.037167	2.09258	2.13758	2.10858	1.56258	1.64858	1.67858	0.055583	0.056583	0.059583
6.42	1.84533	1.82933	1.83233	0.507333	0.523333	0.520333	0.035333	0.039333	0.037333	2.09983	2.14483	2.11383	1.57683	1.66783	1.68183	0.054833	0.054833	0.059833
6.5	1.84758	1.83258	1.83858	0.520583	0.532583	0.531583	0.032583	0.039583	0.035583	2.10933	2.14933	2.11633	1.59533	1.67733	1.69233	0.053333	0.052333	0.058333
6.58	1.84175	1.82475	1.82275	0.52975	0.54575	0.54475	0.03475	0.03875	0.03675	2.11325	2.15825	2.12925	1.59525	1.67825	1.70825	0.05125	0.05325	0.05525
6.67	1.83242	1.81942	1.82442	0.539417	0.557417	0.556417	0.033417	0.035417	0.035417	2.1215	2.1555	2.1355	1.6095	1.7035	1.7135	0.0515	0.0525	0.0555
6.75	1.83867	1.82967	1.82767	0.553667	0.570667	0.567667	0.032667	0.035667	0.034667	2.11775	2.16675	2.14275	1.61975	1.70575	1.72075	0.05175	0.05175	0.05475
6.83	1.83108	1.81808	1.82708	0.567083	0.579083	0.577083	0.030083	0.036083	0.035083	2.13192	2.16592	2.13092	1.63792	1.72492	1.73492	0.049917	0.050917	0.052917
6.92	1.82633	1.81933	1.82033	0.575333	0.593333	0.590333	0.030333	0.037333	0.034333	2.13708	2.17908	2.15008	1.64508	1.73408	1.74908	0.050083	0.049083	0.052083
7	1.8295	1.8155	1.8185	0.5875	0.6055	0.6015	0.0305	0.0365	0.0335	2.13417	2.17417	2.14417	1.64517	1.73917	1.76017	0.047167	0.048167	0.052167
7.08	1.82075	1.81675	1.81375	0.59775	0.61275	0.61575	0.03175	0.03675	0.03475	2.13492	2.17192	2.15192	1.66292	1.75492	1.76492	0.045917	0.047917	0.050917
7.17	1.8205	1.8135	1.8195	0.6095	0.6245	0.6215	0.0315	0.0345	0.0335	2.14042	2.18942	2.15142	1.66942	1.76142	1.77642	0.047417	0.046417	0.050417
7.25	1.81492	1.81492	1.81292	0.620917	0.636917	0.632917	0.030917	0.036917	0.033917	2.14075	2.19575	2.16975	1.68475	1.77275	1.78675	0.04575	0.04775	0.04975
7.33	1.82217	1.81217	1.80817	0.630167	0.643167	0.644167	0.031167	0.034167	0.034167	2.14358	2.19158	2.15658	1.69958	1.79058	1.79758	0.045583	0.046583	0.049583
7.42	1.81883	1.80783	1.80983	0.645833	0.656833	0.654833	0.031833	0.034833	0.033833	2.15725	2.21425	2.17925	1.71725	1.80225	1.79825	0.04425	0.04425	0.04725
7.5	1.81575	1.81275	1.79875	0.65675	0.66575	0.66175	0.03175	0.03475	0.03275	2.1485	2.2135	2.1765	1.7135	1.8035	1.8155	0.0445	0.0455	0.0465
7.58	1.82133	1.81033	1.80733	0.667333	0.677333	0.677333	0.030333	0.034333	0.035333	2.16192	2.21192	2.17792	1.72692	1.81492	1.83192	0.044917	0.044917	0.044917
7.67	1.81842	1.81542	1.80242	0.678417	0.690417	0.686417	0.032417	0.036417	0.035417	2.17392	2.22092	2.19392	1.73892	1.82892	1.83392	0.042917	0.044917	0.047917
7.75	1.8115	1.8115	1.8065	0.6885	0.7035	0.6975	0.0305	0.0365	0.0355	2.18	2.232	2.196	1.753	1.839	1.84	0.044	0.045	0.046
7.83	1.81517	1.81417	1.80417	0.697167	0.710167	0.707167	0.032167	0.036167	0.035167	2.18558	2.23258	2.19258	1.75158	1.84558	1.85458	0.044583	0.043583	0.044583
7.92	1.81408	1.80508	1.80008	0.706083	0.714083	0.716083	0.031083	0.035083	0.035083	2.1835	2.2345	2.2075	1.7605	1.8555	1.8645	0.0415	0.0435	0.0445
8	1.8145	1.8005	1.8005	0.7155	0.7215	0.7265	0.0325	0.0355	0.0345	2.19058	2.24558	2.20158	1.76758	1.85458	1.86458	0.040583	0.042583	0.045583
8.08	1.81458	1.79858	1.79758	0.725583	0.733583	0.734583	0.031583	0.035583	0.035583	2.19758	2.24858	2.21758	1.77558	1.85458	1.86558	0.040583	0.043583	0.044583
8.17	1.8125	1.8015	1.7945	0.7325	0.7415	0.7425	0.0335	0.0355	0.0355	2.2055	2.2555	2.2215	1.7875	1.8685	1.8785	0.0405	0.0425	0.0435
8.25	1.81325	1.80325	1.79425	0.73825	0.74425	0.74425	0.03225	0.03625	0.03525	2.21225	2.27325	2.23025	1.78825	1.87825	1.89925	0.04225	0.04325	0.04425
8.33	1.8155	1.8075	1.7985	0.7475	0.7515	0.7525	0.0345	0.0365	0.0345	2.20617	2.26917	2.23017	1.79317	1.88917	1.89617	0.041167	0.043167	0.044167
8.42	1.81683	1.80583	1.79183	0.755833	0.758833	0.756833	0.031833	0.035833	0.034833	2.22658	2.27258	2.23558	1.80358	1.90058	1.90358	0.040583	0.043583	0.042583
8.5	1.81558	1.80358	1.80158	0.761583	0.765583	0.760583	0.032583	0.036583	0.035583	2.22992	2.27392	2.24192	1.80392	1.90092	1.90492	0.039917	0.042917	0.042917
8.58	1.80833	1.80433	1.79733	0.769333	0.769333	0.760333	0.030333	0.036333	0.034333	2.23208	2.28408	2.24808	1.81308	1.91008	1.90308	0.039083	0.043083	0.044083
8.67	1.81167	1.80567	1.80067	0.767667	0.771667	0.772667	0.032667	0.036667	0.034667	2.24283	2.30183	2.25583	1.82283	1.91383	1.91283	0.037833	0.042833	0.042833
8.75	1.81492	1.80592	1.79592	0.775917	0.777917	0.778917	0.032917	0.037917	0.034917	2.24983	2.29683	2.25783	1.82283	1.91783	1.92283	0.038833	0.045833	0.042833
8.83	1.80883	1.80783	1.79483	0.782833	0.782833	0.783833	0.033833	0.037833	0.035833	2.25233	2.31333	2.26933	1.82933	1.92433	1.92233	0.038333	0.042333	0.042333
8.92	1.81117	1.80817	1.79417	0.791167	0.792167	0.791167	0.033167	0.037167	0.036167	2.2595	2.3125	2.2775	1.8465	1.9255	1.9325	0.0385	0.0445	0.0435
9	1.81558	1.81358	1.79258	0.794583	0.794583	0.794583	0.033583	0.037583	0.035583	2.2725	2.3275	2.2845	1.8435	1.9305	1.9385	0.0375	0.0435	0.0415
9.08	1.81417	1.80217	1.79317	0.797167	0.801167	0.799167	0.033167	0.037167	0.035167	2.27842	2.33242	2.28742	1.85142	1.93942	1.94742	0.036417	0.046417	0.043417
9.17	1.81842	1.81142	1.80242	0.806417	0.807417	0.806417	0.033417	0.038417	0.035417	2.27408	2.33608	2.30308	1.85208	1.94808	1.95708	0.037083	0.045083	0.042083
9.25	1.81433	1.80733	1.79733	0.816333	0.810333	0.810333	0.033333	0.038333	0.035333	2.28758	2.34758	2.30958	1.85058	1.95558	1.95558	0.035583	0.046583	0.041583
9.33	1.81558	1.80858	1.80358	0.819583	0.818583	0.814583	0.033583	0.038583	0.036583	2.30475	2.37275	2.31075	1.87275	1.97275	1.97375	0.03575	0.04975	0.04275
9.42	1.81592	1.81092	1.79692	0.825917	0.819917	0.821917	0.034917	0.036917	0.035917	2.31108	2.37808	2.33508	1.89708	1.99708	1.99308	0.037083	0.049083	0.044083
9.5	1.81033	1.81033	1.79633	0.833333	0.829333	0.824333	0.033333	0.038333	0.036333	2.30958	2.39558	2.32858	1.90858	2.00058	2.00958	0.034583	0.050583	0.042583
9.58	1.81158	1.81458	1.79958	0.837583	0.831583	0.830583	0.033583	0.038583	0.035583	2.32425	2.39125	2.32925	1.92125	2.02425	2.02725	0.03525	0.05225	0.04525
9.67	1.81542	1.80942	1.80342	0.844417	0.837417	0.833417	0.033417	0.036417	0.036417	2.33917	2.39817	2.34817	1.94517	2.04917	2.04617	0.035167	0.055167	0.044167
9.75	1.81292	1.81092	1.79592	0.851917	0.842917	0.834917	0.032917	0.037917	0.036917	2.34433	2.41133	2.35933	1.95233	2.06333	2.05933	0.036333	0.057333	0.045333
9.83	1.8135	1.8065	1.8035	0.8585	0.8495	0.8425	0.0335	0.0385	0.0365	2.35767	2.42567	2.37367	1.96767	2.06067	2.07567	0.034667	0.060667	0.048667
9.92	1.81858	1.81158	1.80158	0.863583	0.855583	0.851583	0.034583	0.038583	0.036583	2.365	2.424	2.395	1.971	2.082	2.085	0.034	0.064	0.05
10	1.813	1.813	1.798	0.871	0.859	0.858	0.036	0.039	0.037	2.37942	2.44142	2.39942	1.97942	2.08142	2.09342	0.034417	0.067417	0.051417

## Sheet: Fig 2d
Figure 2d. Time kill assay of cross-targeting HEPTs (EFS7::colE7). Bacterial killing was monitored with plating for 6 h. Data shown as biological triplicates (bar chart drawn as mean ± SEM).
Viable cell counts [CFU/ml] over time
Time [h]	Ef58 - no phage			Ef58 - Efs7 WT			Ef58 - Efs7::colE7			Ec82 - no phage			Ec82 - Efs7 WT			Ec82 - Efs7::colE7
0	2500000	4000000	2550000	2500000	4000000	2550000	2500000	4000000	2550000	89500	120000	100000	89500	120000	100000	89500	120000	100000
2	12000000	21000000	9000000	21000	10000	5500	35500	26500	15000	205000	560000	620000	230000	770000	1700000	50	50	50
4	49000000	24000000	35500000	900	300	3000	1750	4000	6000	3300000	15100000	8450000	47500000	12000000	37000000	50	50	50
6	425000000	1100000000	950000000	50	400	50	1300	450	50	145000000	310000000	225000000	600000000	235000000	295000000	50	50	50

## Sheet: Fig 2e
Figure 2e. Turbidity reduction assay of cross-targeting HEPTs (EfS3::kvarM; EFS7::kvarM). Bacterial killing was monitored with OD600 for 10 h. Data shown as technical triplicates (graph drawn as mean ± SD).
OD600 measurement over time
Time (h post infection)	JH22 + Kp51 - no phage			JH22 + Kp51 - EfS3 WT			JH22 + Kp51 - EfS3::kvarM			Ef57 + Kp37 - no phage			Ef57 + Kp37 - EfS7 WT			Ef57 + Kp37 - EfS7::kvarM
0	0.026167	0.040167	0.067167	0.029167	0.062167	0.035167	0.033167	0.029167	0.068167	0.085833	0.085833	0.079833	0.080833	0.081833	0.075833	0.079833	0.069833	0.075833
0.08	0.029417	0.041417	0.068417	0.030417	0.076417	0.034417	0.032417	0.029417	0.068417	0.0905	0.0875	0.0795	0.0815	0.0875	0.0785	0.0865	0.0775	0.0825
0.17	0.030417	0.042417	0.069417	0.030417	0.059417	0.036417	0.033417	0.029417	0.067417	0.09825	0.09725	0.08825	0.08925	0.09325	0.08225	0.09125	0.08325	0.08725
0.25	0.028417	0.040417	0.071417	0.030417	0.064417	0.040417	0.038417	0.029417	0.071417	0.10525	0.10225	0.09525	0.09725	0.09725	0.08725	0.09225	0.08925	0.09125
0.33	0.028833	0.044833	0.072833	0.032833	0.072833	0.040833	0.038833	0.031833	0.072833	0.112667	0.111667	0.101667	0.103667	0.107667	0.098667	0.098667	0.097667	0.101667
0.42	0.032833	0.044833	0.073833	0.033833	0.079833	0.040833	0.039833	0.033833	0.072833	0.11975	0.12275	0.11675	0.11475	0.12075	0.10875	0.10975	0.10875	0.11175
0.5	0.033167	0.046167	0.074167	0.035167	0.082167	0.042167	0.040167	0.034167	0.074167	0.128583	0.128583	0.124583	0.123583	0.129583	0.121583	0.120583	0.119583	0.120583
0.58	0.037917	0.050917	0.077917	0.037917	0.080917	0.045917	0.043917	0.038917	0.077917	0.1415	0.1415	0.1375	0.1365	0.1435	0.1325	0.1355	0.1305	0.1355
0.67	0.04125	0.05225	0.07925	0.04025	0.08425	0.04825	0.04525	0.04125	0.07925	0.158417	0.156417	0.151417	0.153417	0.157417	0.144417	0.148417	0.148417	0.149417
0.75	0.043167	0.056167	0.082167	0.042167	0.083167	0.050167	0.048167	0.042167	0.083167	0.172833	0.167833	0.167833	0.166833	0.172833	0.160833	0.159833	0.160833	0.160833
0.83	0.046083	0.060083	0.086083	0.044083	0.083083	0.054083	0.050083	0.044083	0.083083	0.19075	0.18875	0.17875	0.18375	0.19175	0.17575	0.17475	0.17775	0.17875
0.92	0.049583	0.061583	0.089583	0.045583	0.081583	0.056583	0.053583	0.048583	0.087583	0.2085	0.2055	0.1995	0.2015	0.2075	0.1985	0.1975	0.1965	0.1975
1	0.054417	0.066417	0.093417	0.050417	0.083417	0.060417	0.056417	0.051417	0.090417	0.226	0.227	0.219	0.222	0.229	0.217	0.212	0.223	0.216
1.08	0.056583	0.068583	0.099583	0.054583	0.086583	0.064583	0.059583	0.054583	0.093583	0.250667	0.245667	0.244667	0.242667	0.252667	0.244667	0.232667	0.240667	0.240667
1.17	0.062583	0.073583	0.104583	0.056583	0.090583	0.067583	0.063583	0.060583	0.097583	0.274167	0.270167	0.267167	0.271167	0.282167	0.269167	0.260167	0.266167	0.261167
1.25	0.067167	0.078167	0.109167	0.061167	0.094167	0.071167	0.068167	0.063167	0.102167	0.300833	0.298833	0.293833	0.297833	0.313833	0.297833	0.283833	0.288833	0.283833
1.33	0.072	0.084	0.117	0.066	0.099	0.077	0.073	0.068	0.107	0.3305	0.3345	0.3285	0.3335	0.3425	0.3175	0.3035	0.3115	0.3015
1.42	0.077583	0.090583	0.121583	0.068583	0.101583	0.079583	0.077583	0.072583	0.112583	0.370417	0.361417	0.360417	0.363417	0.380417	0.346417	0.320417	0.327417	0.331417
1.5	0.086	0.097	0.129	0.071	0.106	0.083	0.081	0.076	0.117	0.413583	0.405583	0.396583	0.392583	0.409583	0.374583	0.339583	0.337583	0.337583
1.58	0.09675	0.10675	0.13775	0.07175	0.10775	0.08375	0.08775	0.08175	0.12175	0.458083	0.447083	0.440083	0.414083	0.426083	0.404083	0.355083	0.357083	0.354083
1.67	0.104333	0.115333	0.145333	0.071333	0.109333	0.086333	0.089333	0.086333	0.125333	0.507917	0.503917	0.490917	0.445917	0.459917	0.436917	0.363917	0.370917	0.362917
1.75	0.112917	0.125917	0.155917	0.072917	0.110917	0.086917	0.091917	0.088917	0.128917	0.571333	0.562333	0.548333	0.474333	0.498333	0.467333	0.374333	0.382333	0.370333
1.83	0.12375	0.13375	0.16775	0.07375	0.11475	0.08875	0.09475	0.08975	0.13075	0.64025	0.63025	0.61125	0.50825	0.52325	0.49425	0.38325	0.38825	0.37225
1.92	0.13575	0.14675	0.18075	0.07675	0.11875	0.08975	0.09575	0.09375	0.13575	0.7075	0.6995	0.6755	0.5325	0.5465	0.5125	0.3845	0.3915	0.3695
2	0.148583	0.157583	0.191583	0.077583	0.135583	0.094583	0.099583	0.094583	0.137583	0.79775	0.79275	0.74875	0.56275	0.56275	0.52275	0.38575	0.38775	0.36775
2.08	0.162583	0.170583	0.207583	0.081583	0.145583	0.098583	0.098583	0.098583	0.146583	0.882083	0.873083	0.823083	0.578083	0.574083	0.527083	0.381083	0.375083	0.357083
2.17	0.179917	0.188917	0.224917	0.081917	0.147917	0.099917	0.093917	0.098917	0.143917	0.976833	0.970833	0.897833	0.588833	0.577833	0.513833	0.363833	0.367833	0.341833
2.25	0.195417	0.204417	0.244417	0.085417	0.157417	0.105417	0.095417	0.096417	0.142417	1.0715	1.0625	0.9815	0.5755	0.5565	0.4735	0.3425	0.3485	0.3225
2.33	0.217083	0.227083	0.269083	0.088083	0.165083	0.108083	0.101083	0.101083	0.150083	1.16467	1.16367	1.08067	0.562667	0.531667	0.434667	0.318667	0.321667	0.298667
2.42	0.243167	0.248167	0.295167	0.092167	0.173167	0.112167	0.109167	0.112167	0.160167	1.2465	1.2555	1.1805	0.5475	0.5065	0.4005	0.2995	0.3025	0.2825
2.5	0.27075	0.27475	0.32475	0.09075	0.17375	0.10975	0.12175	0.12375	0.17375	1.32617	1.36917	1.29617	0.532167	0.477167	0.381167	0.279167	0.281167	0.265167
2.58	0.297833	0.305833	0.353833	0.083833	0.166833	0.097833	0.134833	0.135833	0.189833	1.417	1.471	1.417	0.509	0.454	0.37	0.261	0.268	0.249
2.67	0.327583	0.339583	0.386583	0.072583	0.146583	0.083583	0.145583	0.147583	0.204583	1.52142	1.57242	1.52142	0.485417	0.429417	0.367417	0.242417	0.252417	0.233417
2.75	0.356	0.374	0.42	0.067	0.136	0.075	0.151	0.152	0.217	1.6145	1.6535	1.6085	0.4655	0.4085	0.3625	0.2275	0.2375	0.2215
2.83	0.386083	0.412083	0.446083	0.064083	0.125083	0.074083	0.139083	0.142083	0.219083	1.70767	1.74067	1.69667	0.449667	0.403667	0.365667	0.215667	0.226667	0.211667
2.92	0.413667	0.453667	0.477667	0.065667	0.123667	0.072667	0.113667	0.117667	0.200667	1.8275	1.8045	1.7685	0.4465	0.3965	0.3735	0.2045	0.2145	0.2015
3	0.445167	0.502167	0.503167	0.070167	0.124167	0.077167	0.094167	0.096167	0.184167	1.8845	1.8395	1.8165	0.4485	0.4015	0.3815	0.1955	0.2025	0.1945
3.08	0.4745	0.5465	0.5265	0.0705	0.1265	0.0825	0.0795	0.0795	0.1735	1.92375	1.87575	1.86575	0.45275	0.40675	0.39375	0.18575	0.19575	0.18575
3.17	0.5065	0.5895	0.5535	0.0805	0.1305	0.0875	0.0715	0.0705	0.1665	1.992	1.934	1.922	0.462	0.415	0.404	0.181	0.184	0.179
3.25	0.5375	0.6365	0.5805	0.0835	0.1335	0.0965	0.0655	0.0625	0.1605	2.05167	1.99067	1.97867	0.472667	0.427667	0.425667	0.172667	0.180667	0.174667
3.33	0.569833	0.678833	0.611833	0.091833	0.140833	0.102833	0.060833	0.056833	0.158833	2.10733	2.02833	2.02033	0.489333	0.443333	0.446333	0.164333	0.174333	0.166333
3.42	0.607917	0.722917	0.638917	0.102917	0.148917	0.112917	0.058917	0.052917	0.158917	2.16025	2.07525	2.07025	0.50625	0.46725	0.46925	0.15825	0.16625	0.16125
3.5	0.64475	0.75175	0.67775	0.11375	0.15775	0.12375	0.05475	0.04975	0.15875	2.20992	2.10792	2.11092	0.529917	0.481917	0.497917	0.153917	0.161917	0.154917
3.58	0.68225	0.77825	0.71325	0.12625	0.17025	0.14125	0.05125	0.04725	0.15725	2.254	2.15	2.151	0.556	0.512	0.531	0.152	0.157	0.152
3.67	0.7255	0.7995	0.7535	0.1425	0.1845	0.1545	0.0485	0.0445	0.1575	2.29517	2.18717	2.18217	0.583167	0.544167	0.563167	0.146167	0.148167	0.148167
3.75	0.772083	0.823083	0.797083	0.161083	0.200083	0.168083	0.045083	0.042083	0.156083	2.34683	2.22783	2.21483	0.615833	0.577833	0.602833	0.138833	0.145833	0.141833
3.83	0.818917	0.863917	0.843917	0.185917	0.216917	0.193917	0.040917	0.039917	0.150917	2.36492	2.25492	2.23992	0.651917	0.606917	0.634917	0.134917	0.142917	0.138917
3.92	0.8685	0.9075	0.8925	0.2015	0.2445	0.2175	0.0385	0.0365	0.1425	2.391	2.282	2.264	0.692	0.64	0.673	0.131	0.139	0.137
4	0.925417	0.949417	0.944417	0.236417	0.268417	0.236417	0.034417	0.031417	0.125417	2.40567	2.29367	2.27467	0.727667	0.682667	0.712667	0.128667	0.136667	0.135667
4.08	0.983167	1.00117	0.998167	0.263167	0.297167	0.254167	0.029167	0.027167	0.106167	2.41975	2.30675	2.29375	0.76175	0.72375	0.75275	0.12475	0.13675	0.13275
4.17	1.03967	1.05167	1.05267	0.291667	0.327667	0.285667	0.026667	0.023667	0.091667	2.42425	2.32125	2.29725	0.80925	0.76325	0.79125	0.12325	0.13125	0.13025
4.25	1.10208	1.11008	1.11308	0.319083	0.363083	0.321083	0.025083	0.020083	0.082083	2.41033	2.30333	2.30733	0.847333	0.809333	0.838333	0.120333	0.130333	0.123333
4.33	1.16658	1.16858	1.17758	0.351583	0.397583	0.352583	0.023583	0.016583	0.076583	2.35067	2.30067	2.30067	0.893667	0.850667	0.882667	0.116667	0.126667	0.121667
4.42	1.24358	1.24058	1.24558	0.388583	0.433583	0.378583	0.023583	0.016583	0.074583	2.3155	2.2495	2.2365	0.9335	0.8955	0.9295	0.1165	0.1245	0.1195
4.5	1.30542	1.30842	1.30942	0.421417	0.472417	0.412417	0.022417	0.015417	0.071417	2.28217	2.21517	2.20917	0.981167	0.942167	0.985167	0.113167	0.122167	0.117167
4.58	1.38058	1.37358	1.37958	0.459583	0.515583	0.455583	0.021583	0.015583	0.070583	2.26608	2.20008	2.18208	1.02508	0.991083	1.05008	0.112083	0.117083	0.113083
4.67	1.45283	1.43683	1.43883	0.502833	0.562833	0.487833	0.020833	0.015833	0.066833	2.2645	2.1895	2.1685	1.0535	1.0315	1.1065	0.1085	0.1155	0.1115
4.75	1.52708	1.50308	1.51008	0.547083	0.603083	0.524083	0.020083	0.014083	0.067083	2.25025	2.17925	2.15725	1.09525	1.06625	1.15325	0.10725	0.11225	0.10825
4.83	1.57275	1.54975	1.55375	0.60475	0.65675	0.57575	0.02075	0.01375	0.06675	2.25883	2.17483	2.14883	1.13083	1.10583	1.19283	0.105833	0.110833	0.105833
4.92	1.62625	1.60125	1.60225	0.65925	0.71025	0.61725	0.01925	0.01325	0.06525	2.24183	2.17183	2.13583	1.15883	1.14283	1.23183	0.101833	0.108833	0.104833
5	1.68458	1.65458	1.65858	0.709583	0.767583	0.683583	0.019583	0.012583	0.065583	2.24817	2.17017	2.12217	1.19117	1.18117	1.26217	0.102167	0.108167	0.102167
5.08	1.74583	1.71283	1.71983	0.776833	0.842833	0.746833	0.018833	0.013833	0.065833	2.24433	2.16633	2.11533	1.20633	1.21233	1.29233	0.101333	0.106333	0.101333
5.17	1.81192	1.77292	1.77592	0.846917	0.907917	0.803917	0.018917	0.012917	0.063917	2.24433	2.16633	2.10433	1.23133	1.24933	1.31233	0.100333	0.107333	0.100333
5.25	1.86217	1.82617	1.83317	0.911167	0.980167	0.881167	0.019167	0.012167	0.064167	2.24842	2.15242	2.09342	1.26342	1.28542	1.32542	0.099417	0.106417	0.101417
5.33	1.91	1.874	1.874	0.994	1.063	0.95	0.019	0.013	0.065	2.24733	2.15533	2.08933	1.30933	1.31433	1.34133	0.098333	0.106333	0.100333
5.42	1.94467	1.90267	1.90667	1.06767	1.14367	1.01567	0.018667	0.012667	0.061667	2.24183	2.15083	2.08783	1.34583	1.34283	1.35583	0.098833	0.107833	0.099833
5.5	1.96658	1.93058	1.92658	1.14458	1.22058	1.10558	0.018583	0.014583	0.062583	2.24258	2.15358	2.08758	1.38558	1.37558	1.38758	0.100583	0.106583	0.100583
5.58	2.00475	1.95275	1.95375	1.21275	1.31675	1.17175	0.01875	0.01175	0.06275	2.239	2.144	2.077	1.421	1.417	1.401	0.101	0.106	0.103
5.67	2.02783	1.97383	1.98483	1.28783	1.40483	1.24583	0.017833	0.010833	0.060833	2.23633	2.14633	2.07233	1.45833	1.44733	1.42733	0.103333	0.107333	0.101333
5.75	2.05025	1.99825	2.00525	1.36825	1.51125	1.31125	0.01925	0.01225	0.06125	2.22983	2.14183	2.06383	1.49583	1.48883	1.45383	0.106833	0.109833	0.102833
5.83	2.07042	2.02242	2.02142	1.42842	1.62142	1.38242	0.018417	0.011417	0.059417	2.23825	2.13925	2.06525	1.53025	1.52725	1.48125	0.11325	0.11825	0.10325
5.92	2.08858	2.04358	2.04158	1.46858	1.66758	1.41958	0.018583	0.012583	0.060583	2.24	2.14	2.064	1.56	1.559	1.506	0.119	0.128	0.104
6	2.05275	2.03875	2.06175	1.51275	1.71775	1.47475	0.01875	0.01175	0.06075	2.24075	2.14275	2.06375	1.58775	1.58775	1.53475	0.12775	0.13975	0.10675
6.08	2.05775	2.01975	2.03775	1.55975	1.79475	1.53075	0.01875	0.01275	0.06075	2.239	2.142	2.062	1.612	1.62	1.556	0.135	0.157	0.111
6.17	2.05042	2.00842	2.03242	1.62942	1.84042	1.57842	0.018417	0.012417	0.059417	2.23925	2.14125	2.06925	1.64125	1.65325	1.57425	0.14425	0.17225	0.11425
6.25	2.058	2.013	2.031	1.676	1.931	1.648	0.018	0.013	0.059	2.23592	2.14692	2.06592	1.66292	1.68292	1.59892	0.157917	0.188917	0.120917
6.33	2.05583	2.00183	2.03383	1.73483	1.98283	1.70383	0.019833	0.009833	0.059833	2.23333	2.14233	2.06133	1.67933	1.69633	1.59533	0.176333	0.202333	0.126333
6.42	2.056	2.011	2.039	1.782	2.022	1.735	0.017	0.011	0.059	2.24617	2.15017	2.07617	1.68417	1.71317	1.60117	0.197167	0.217167	0.135167
6.5	2.07425	2.01825	2.05825	1.82225	2.07325	1.78925	0.01825	0.01125	0.05925	2.23617	2.15717	2.07117	1.69417	1.72117	1.61017	0.218167	0.232167	0.143167
6.58	2.0805	2.0205	2.0575	1.8595	2.1005	1.8315	0.0185	0.0105	0.0585	2.24308	2.16708	2.07908	1.69508	1.72808	1.61608	0.244083	0.245083	0.153083
6.67	2.08975	2.02575	2.07275	1.89175	2.15575	1.86875	0.01975	0.00975	0.05975	2.25308	2.16608	2.07608	1.70208	1.73608	1.62108	0.270083	0.263083	0.164083
6.75	2.11158	2.03258	2.09658	1.93058	2.18558	1.89758	0.018583	0.010583	0.058583	2.25508	2.17108	2.08208	1.70308	1.73008	1.62008	0.301083	0.275083	0.177083
6.83	2.12775	2.04875	2.09275	1.96675	2.23175	1.93775	0.01975	0.01075	0.05975	2.25958	2.17758	2.08458	1.71458	1.73958	1.62158	0.334583	0.290583	0.191583
6.92	2.13458	2.04858	2.10358	1.99458	2.25158	1.97258	0.018583	0.010583	0.058583	2.256	2.186	2.094	1.712	1.735	1.622	0.366	0.305	0.207
7	2.15133	2.06133	2.11233	2.03533	2.27733	2.00133	0.018333	0.010333	0.057333	2.25958	2.18558	2.09458	1.71158	1.73958	1.61858	0.402583	0.324583	0.228583
7.08	2.17208	2.07708	2.13808	2.05708	2.30108	2.04508	0.018083	0.010083	0.058083	2.26108	2.18808	2.10308	1.71008	1.74508	1.61908	0.438083	0.345083	0.252083
7.17	2.17383	2.07783	2.14283	2.08783	2.32483	2.06283	0.019833	0.010833	0.058833	2.26083	2.18683	2.10683	1.71383	1.74583	1.61883	0.480833	0.360833	0.277833
7.25	2.18842	2.08742	2.16242	2.11542	2.34442	2.08342	0.020417	0.009417	0.058417	2.26817	2.19917	2.10117	1.71817	1.74617	1.61717	0.522167	0.385167	0.310167
7.33	2.1935	2.0905	2.1665	2.1315	2.3645	2.1125	0.0205	0.0105	0.0575	2.26292	2.19192	2.11192	1.71992	1.75492	1.61692	0.566917	0.404917	0.343917
7.42	2.19883	2.09683	2.17783	2.15783	2.37083	2.12783	0.021833	0.010833	0.057833	2.26283	2.19083	2.11883	1.72583	1.75683	1.61883	0.615833	0.428833	0.381833
7.5	2.21458	2.10558	2.18158	2.17758	2.36358	2.14658	0.021583	0.010583	0.058583	2.27358	2.19358	2.11258	1.72958	1.75858	1.61558	0.664583	0.449583	0.420583
7.58	2.2135	2.0985	2.1745	2.1875	2.3815	2.1575	0.0215	0.0115	0.0565	2.2815	2.2025	2.1155	1.7345	1.7685	1.6175	0.7195	0.4755	0.4665
7.67	2.21667	2.10367	2.18267	2.19367	2.37967	2.16967	0.022667	0.010667	0.057667	2.27758	2.19458	2.11958	1.73258	1.77658	1.61358	0.769583	0.506583	0.508583
7.75	2.22042	2.10242	2.17742	2.19642	2.37642	2.17542	0.022417	0.011417	0.057417	2.27358	2.20158	2.12658	1.74158	1.78258	1.61958	0.818583	0.536583	0.555583
7.83	2.23142	2.11342	2.18442	2.20142	2.38142	2.18042	0.023417	0.012417	0.058417	2.27308	2.20008	2.12608	1.74908	1.78908	1.61608	0.867083	0.562083	0.600083
7.92	2.22975	2.10575	2.18375	2.20175	2.37975	2.17575	0.02375	0.01275	0.05675	2.27367	2.19767	2.13267	1.75267	1.79567	1.61567	0.914667	0.596667	0.639667
8	2.25142	2.10242	2.19942	2.19842	2.38042	2.18442	0.024417	0.014417	0.059417	2.26983	2.19983	2.12383	1.75583	1.79283	1.61383	0.963833	0.625833	0.686833
8.08	2.2475	2.0945	2.1985	2.1885	2.3725	2.1755	0.0265	0.0135	0.0585	2.271	2.201	2.13	1.766	1.808	1.618	1.01	0.664	0.729
8.17	2.25683	2.10483	2.20583	2.18283	2.37183	2.17683	0.026833	0.014833	0.057833	2.27708	2.19708	2.12308	1.76608	1.81208	1.61408	1.05108	0.694083	0.771083
8.25	2.26742	2.10442	2.20542	2.18142	2.35842	2.17242	0.029417	0.014417	0.057417	2.28525	2.20125	2.13225	1.76925	1.83325	1.62225	1.09725	0.72925	0.81125
8.33	2.2985	2.0985	2.2155	2.1715	2.3575	2.1575	0.0295	0.0155	0.0565	2.28283	2.19783	2.12783	1.78083	1.83483	1.62083	1.12883	0.761833	0.851833
8.42	2.29483	2.10683	2.22783	2.18083	2.35483	2.16883	0.032833	0.016833	0.057833	2.28283	2.19483	2.12083	1.78283	1.83483	1.62383	1.16583	0.795833	0.891833
8.5	2.30133	2.10333	2.24833	2.16433	2.35733	2.15333	0.034333	0.016333	0.056333	2.28033	2.18633	2.12233	1.79033	1.84733	1.61933	1.20733	0.824333	0.925333
8.58	2.32183	2.10683	2.25083	2.15783	2.36383	2.15583	0.034833	0.017833	0.057833	2.282	2.198	2.127	1.802	1.849	1.622	1.236	0.857	0.964
8.67	2.30083	2.10283	2.23983	2.15483	2.36283	2.14983	0.040833	0.020833	0.059833	2.27717	2.19217	2.11917	1.81117	1.85917	1.62017	1.26817	0.882167	0.998167
8.75	2.30817	2.10717	2.25217	2.14517	2.35617	2.14217	0.042167	0.022167	0.058167	2.27533	2.19133	2.11933	1.81333	1.85933	1.62133	1.29533	0.912333	1.03133
8.83	2.29333	2.10033	2.23533	2.14133	2.35533	2.13833	0.045333	0.025333	0.059333	2.28558	2.20558	2.12158	1.82058	1.87658	1.62558	1.32858	0.940583	1.06558
8.92	2.28275	2.10475	2.22475	2.13475	2.36175	2.13075	0.04975	0.03075	0.05975	2.2785	2.1955	2.1135	1.8285	1.8815	1.6215	1.3575	0.9675	1.1035
9	2.28067	2.09967	2.22267	2.12767	2.35667	2.11667	0.053667	0.034667	0.059667	2.27575	2.20175	2.10875	1.83175	1.88675	1.63075	1.38075	0.99575	1.14075
9.08	2.28258	2.09558	2.21958	2.12158	2.36158	2.12058	0.058583	0.041583	0.061583	2.2755	2.2025	2.1115	1.8355	1.8995	1.6285	1.4145	1.0305	1.1715
9.17	2.28	2.104	2.22	2.121	2.36	2.107	0.064	0.05	0.061	2.27408	2.20108	2.10708	1.84808	1.90708	1.63308	1.44108	1.05008	1.20508
9.25	2.28883	2.09983	2.21483	2.11583	2.36183	2.12183	0.070833	0.059833	0.060833	2.27425	2.18325	2.10425	1.85625	1.91525	1.63425	1.45225	1.08525	1.24225
9.33	2.28967	2.09667	2.22967	2.10467	2.35967	2.11267	0.079667	0.072667	0.061667	2.27942	2.19642	2.10242	1.86642	1.91642	1.63642	1.48842	1.10642	1.28042
9.42	2.30558	2.09458	2.21758	2.10558	2.36058	2.11058	0.088583	0.086583	0.063583	2.27217	2.19717	2.10117	1.87517	1.93417	1.63617	1.52517	1.14017	1.32217
9.5	2.27883	2.10383	2.22983	2.10583	2.36683	2.10183	0.094833	0.103833	0.063833	2.27492	2.19692	2.09592	1.87692	1.94192	1.63692	1.54892	1.16992	1.35592
9.58	2.28467	2.10367	2.24067	2.11067	2.37367	2.10267	0.106667	0.121667	0.065667	2.27208	2.19008	2.08508	1.88608	1.94308	1.63608	1.56408	1.19508	1.38808
9.67	2.2965	2.0995	2.2385	2.0965	2.3705	2.1025	0.1165	0.1445	0.0655	2.27242	2.19442	2.08542	1.89242	1.95742	1.63542	1.58742	1.22742	1.42242
9.75	2.28825	2.10325	2.24725	2.09425	2.37325	2.10025	0.12725	0.16525	0.06525	2.27767	2.18967	2.08167	1.90567	1.97167	1.64167	1.61467	1.25867	1.45767
9.83	2.27733	2.09233	2.25033	2.09233	2.37933	2.10133	0.139333	0.186333	0.067333	2.27192	2.18692	2.07492	1.91392	1.98892	1.64092	1.63892	1.28392	1.49192
9.92	2.27033	2.10333	2.24533	2.10233	2.38733	2.09733	0.151333	0.208333	0.071333	2.27108	2.19308	2.06308	1.91708	1.98908	1.64008	1.65808	1.31208	1.52808
10	2.27675	2.09975	2.25975	2.09275	2.38875	2.09675	0.17275	0.23275	0.07175	2.28042	2.19042	2.06142	1.93342	2.00242	1.63542	1.66742	1.33242	1.56042

## Sheet: Fig 2f
Figure 2f. Time kill assay of cross-targeting HEPTs (EFS7::kvarM). Bacterial killing was monitored with plating for 6 h. Viable cell count (CFU/ml) shown as biological triplicates (bar chart drawn as mean ± SEM).
Viable cell counts [CFU/ml] over time
Time [h]	Ef58 - no phage			Ef58 - Efs7 WT			Ef58 - Efs7::kvarM			Kp37 - no phage			Kp37 - Efs7 WT			Kp37 - Efs7::kvarM
0	31000000	33000000	29000000	31000000	33000000	29000000	31000000	33000000	29000000	1850000	2250000	2050000	1850000	2250000	2050000	1850000	2250000	2050000
2	100000000	103000000	110000000	630000	265000	680000	300000	260000	410000	3900000	3700000	3550000	4000000	2550000	2750000	360000	195000	20500
4	1070000000	1450000000	1800000000	305000	140000	250000	440000	140000	265000	170000000	46500000	54500000	135000000	5100000	62000000	47500	3700	500
6	4150000000	1600000000	3400000000	260000	4500	80000	265000	11500	33000	430000000	280000000	350000000	2250000000	565000000	500000000	33500	2300	1500

## Sheet: Fig 2g
Figure 2g. Turbidity reduction assay of cross-targeting HEPTs (CM001::ec300). Bacterial killing was monitored with OD600 for 10 h. Data shown as technical triplicates (graph drawn as mean ± SD).
OD600 measurement over time
Time (h post infection)	Ec20 + Ef57 - no phage			Ec20 + Ef57 - CM001 WT			Ec20 + Ef57 - CM001::ec300			Ec20 + Ef12 - no phage			Ec20 + Ef12 - CM001 WT			Ec20 + Ef12 - CM001::ec300
0	0.186	0.184	0.18	0.199	0.182	0.18	0.18	0.179	0.182	0.179	0.224	0.178	0.181	0.191	0.185	0.18	0.182	0.175
0.08	0.189	0.188	0.185	0.201	0.185	0.184	0.186	0.182	0.185	0.183	0.227	0.181	0.185	0.194	0.186	0.18	0.183	0.179
0.17	0.202	0.192	0.186	0.21	0.186	0.188	0.191	0.185	0.189	0.19	0.262	0.184	0.19	0.192	0.191	0.184	0.186	0.181
0.25	0.208	0.196	0.193	0.215	0.192	0.194	0.198	0.188	0.193	0.195	0.265	0.191	0.196	0.197	0.197	0.188	0.19	0.185
0.33	0.206	0.203	0.202	0.219	0.201	0.203	0.201	0.195	0.198	0.199	0.237	0.2	0.202	0.207	0.2	0.195	0.196	0.193
0.42	0.22	0.213	0.206	0.229	0.206	0.208	0.21	0.201	0.204	0.207	0.277	0.208	0.211	0.21	0.209	0.2	0.203	0.197
0.5	0.229	0.223	0.217	0.239	0.215	0.216	0.219	0.209	0.213	0.217	0.284	0.217	0.221	0.216	0.218	0.208	0.211	0.206
0.58	0.242	0.232	0.227	0.251	0.225	0.225	0.229	0.219	0.222	0.228	0.292	0.229	0.23	0.229	0.227	0.215	0.22	0.214
0.67	0.254	0.246	0.242	0.26	0.233	0.239	0.242	0.228	0.233	0.238	0.306	0.238	0.241	0.236	0.237	0.224	0.23	0.224
0.75	0.259	0.26	0.257	0.267	0.249	0.249	0.251	0.239	0.244	0.25	0.289	0.256	0.253	0.248	0.243	0.236	0.24	0.238
0.83	0.275	0.276	0.272	0.273	0.258	0.263	0.263	0.251	0.258	0.265	0.302	0.271	0.261	0.254	0.252	0.244	0.251	0.247
0.92	0.301	0.295	0.291	0.283	0.258	0.268	0.281	0.263	0.273	0.28	0.347	0.287	0.267	0.263	0.26	0.253	0.26	0.256
1	0.314	0.315	0.307	0.293	0.27	0.279	0.295	0.277	0.284	0.297	0.364	0.302	0.276	0.27	0.267	0.26	0.275	0.264
1.08	0.324	0.331	0.329	0.3	0.283	0.289	0.3	0.285	0.297	0.313	0.352	0.318	0.284	0.278	0.275	0.271	0.284	0.275
1.17	0.353	0.349	0.349	0.314	0.29	0.299	0.318	0.294	0.308	0.333	0.399	0.337	0.295	0.286	0.288	0.282	0.293	0.284
1.25	0.373	0.372	0.369	0.324	0.3	0.312	0.333	0.308	0.321	0.348	0.417	0.36	0.31	0.297	0.295	0.29	0.304	0.294
1.33	0.398	0.397	0.388	0.338	0.315	0.325	0.346	0.32	0.339	0.372	0.437	0.377	0.322	0.306	0.31	0.301	0.317	0.305
1.42	0.423	0.422	0.41	0.35	0.326	0.34	0.364	0.334	0.355	0.388	0.453	0.404	0.33	0.319	0.32	0.309	0.331	0.311
1.5	0.449	0.444	0.433	0.357	0.336	0.352	0.38	0.355	0.372	0.41	0.472	0.425	0.34	0.328	0.329	0.319	0.338	0.32
1.58	0.481	0.471	0.462	0.361	0.339	0.36	0.394	0.365	0.389	0.429	0.494	0.447	0.345	0.336	0.335	0.323	0.34	0.326
1.67	0.517	0.499	0.491	0.356	0.339	0.362	0.395	0.372	0.389	0.448	0.515	0.471	0.35	0.333	0.336	0.317	0.337	0.316
1.75	0.548	0.533	0.522	0.342	0.323	0.348	0.379	0.355	0.374	0.473	0.536	0.498	0.343	0.324	0.325	0.29	0.312	0.292
1.83	0.582	0.566	0.56	0.307	0.293	0.313	0.336	0.323	0.338	0.489	0.554	0.52	0.312	0.296	0.3	0.253	0.271	0.254
1.92	0.615	0.604	0.602	0.272	0.256	0.275	0.298	0.281	0.295	0.515	0.578	0.543	0.28	0.263	0.264	0.217	0.232	0.218
2	0.641	0.639	0.643	0.249	0.231	0.251	0.259	0.25	0.257	0.531	0.595	0.568	0.252	0.238	0.241	0.193	0.206	0.189
2.08	0.666	0.666	0.685	0.239	0.222	0.24	0.232	0.225	0.23	0.557	0.62	0.584	0.241	0.232	0.231	0.175	0.186	0.171
2.17	0.685	0.692	0.713	0.242	0.222	0.239	0.215	0.208	0.21	0.582	0.634	0.607	0.237	0.232	0.228	0.164	0.17	0.161
2.25	0.706	0.713	0.744	0.245	0.228	0.245	0.2	0.192	0.193	0.601	0.656	0.63	0.241	0.234	0.233	0.157	0.162	0.154
2.33	0.723	0.737	0.767	0.253	0.233	0.255	0.186	0.178	0.178	0.626	0.675	0.648	0.245	0.241	0.236	0.154	0.157	0.15
2.42	0.738	0.748	0.788	0.258	0.242	0.264	0.174	0.169	0.169	0.646	0.692	0.663	0.25	0.248	0.241	0.149	0.153	0.147
2.5	0.755	0.767	0.802	0.269	0.252	0.273	0.167	0.162	0.164	0.66	0.705	0.68	0.26	0.254	0.251	0.148	0.151	0.145
2.58	0.778	0.798	0.835	0.27	0.264	0.285	0.162	0.159	0.159	0.68	0.696	0.709	0.266	0.267	0.26	0.147	0.149	0.147
2.67	0.779	0.793	0.835	0.288	0.269	0.299	0.16	0.157	0.157	0.691	0.732	0.711	0.277	0.274	0.268	0.146	0.15	0.144
2.75	0.794	0.807	0.85	0.298	0.284	0.31	0.159	0.155	0.154	0.703	0.745	0.722	0.288	0.284	0.278	0.146	0.15	0.143
2.83	0.804	0.821	0.861	0.311	0.297	0.327	0.158	0.153	0.152	0.721	0.756	0.736	0.299	0.294	0.288	0.145	0.149	0.143
2.92	0.816	0.83	0.873	0.323	0.311	0.343	0.157	0.152	0.152	0.734	0.766	0.75	0.312	0.302	0.301	0.145	0.151	0.144
3	0.825	0.842	0.879	0.334	0.329	0.366	0.155	0.152	0.152	0.747	0.771	0.759	0.317	0.316	0.308	0.145	0.151	0.144
3.08	0.834	0.849	0.894	0.353	0.344	0.385	0.155	0.152	0.151	0.756	0.786	0.769	0.327	0.326	0.32	0.146	0.152	0.144
3.17	0.843	0.857	0.908	0.366	0.36	0.404	0.154	0.151	0.151	0.761	0.787	0.774	0.343	0.336	0.331	0.146	0.152	0.145
3.25	0.855	0.87	0.922	0.378	0.377	0.417	0.154	0.151	0.152	0.77	0.794	0.78	0.357	0.352	0.346	0.147	0.152	0.145
3.33	0.867	0.878	0.937	0.389	0.389	0.437	0.154	0.151	0.151	0.784	0.8	0.79	0.374	0.366	0.359	0.147	0.153	0.145
3.42	0.883	0.891	0.954	0.406	0.402	0.456	0.154	0.153	0.152	0.79	0.806	0.797	0.388	0.378	0.372	0.148	0.153	0.145
3.5	0.894	0.901	0.974	0.426	0.419	0.484	0.153	0.152	0.153	0.8	0.818	0.803	0.401	0.391	0.383	0.147	0.153	0.145
3.58	0.908	0.909	0.984	0.442	0.435	0.51	0.154	0.152	0.153	0.812	0.823	0.814	0.416	0.403	0.393	0.148	0.153	0.145
3.67	0.915	0.927	1.006	0.453	0.451	0.533	0.154	0.152	0.153	0.818	0.83	0.82	0.431	0.411	0.406	0.148	0.153	0.145
3.75	0.928	0.94	1.02	0.469	0.463	0.56	0.154	0.152	0.152	0.827	0.83	0.824	0.448	0.421	0.42	0.149	0.153	0.145
3.83	0.939	0.956	1.033	0.482	0.473	0.585	0.154	0.153	0.153	0.828	0.839	0.827	0.463	0.428	0.432	0.149	0.153	0.145
3.92	0.954	0.973	1.038	0.495	0.489	0.595	0.154	0.153	0.153	0.838	0.841	0.838	0.477	0.438	0.448	0.148	0.152	0.144
4	0.963	0.988	1.046	0.51	0.504	0.613	0.155	0.153	0.153	0.85	0.849	0.846	0.489	0.45	0.465	0.148	0.152	0.145
4.08	0.974	1.002	1.049	0.516	0.524	0.626	0.155	0.153	0.154	0.857	0.856	0.859	0.502	0.461	0.474	0.148	0.153	0.145
4.17	0.978	1.011	1.046	0.533	0.539	0.639	0.154	0.154	0.154	0.875	0.862	0.869	0.512	0.475	0.488	0.148	0.152	0.144
4.25	0.982	1.026	1.049	0.549	0.554	0.649	0.154	0.153	0.154	0.881	0.869	0.886	0.518	0.481	0.498	0.148	0.153	0.144
4.33	0.987	1.037	1.045	0.559	0.565	0.66	0.155	0.154	0.155	0.893	0.876	0.899	0.528	0.493	0.506	0.148	0.151	0.144
4.42	0.993	1.036	1.046	0.566	0.582	0.665	0.155	0.154	0.155	0.902	0.885	0.915	0.537	0.497	0.512	0.147	0.151	0.143
4.5	0.993	1.044	1.045	0.577	0.596	0.671	0.155	0.154	0.156	0.914	0.894	0.933	0.545	0.503	0.517	0.147	0.151	0.144
4.58	0.999	1.049	1.043	0.586	0.603	0.682	0.156	0.155	0.155	0.927	0.899	0.945	0.549	0.509	0.519	0.146	0.151	0.143
4.67	1	1.058	1.043	0.587	0.611	0.681	0.156	0.155	0.155	0.935	0.902	0.957	0.552	0.509	0.521	0.145	0.15	0.143
4.75	1.001	1.065	1.042	0.594	0.615	0.697	0.156	0.156	0.156	0.948	0.911	0.974	0.554	0.514	0.524	0.145	0.149	0.142
4.83	1.007	1.07	1.046	0.597	0.623	0.701	0.156	0.156	0.155	0.958	0.92	0.985	0.557	0.517	0.529	0.144	0.149	0.142
4.92	1.013	1.082	1.05	0.598	0.625	0.704	0.156	0.157	0.156	0.969	0.925	1	0.557	0.518	0.53	0.143	0.148	0.141
5	1.013	1.084	1.048	0.596	0.622	0.71	0.157	0.157	0.155	0.977	0.935	1.01	0.559	0.522	0.532	0.142	0.149	0.14
5.08	1.016	1.094	1.049	0.602	0.628	0.707	0.157	0.156	0.156	0.986	0.94	1.02	0.564	0.523	0.534	0.142	0.149	0.139
5.17	1.021	1.103	1.053	0.599	0.628	0.71	0.158	0.157	0.156	0.993	0.949	1.036	0.567	0.524	0.538	0.143	0.149	0.14
5.25	1.027	1.11	1.057	0.601	0.629	0.709	0.157	0.158	0.156	1.004	0.95	1.042	0.573	0.523	0.537	0.142	0.149	0.139
5.33	1.029	1.116	1.058	0.603	0.632	0.711	0.158	0.158	0.157	1.016	0.956	1.055	0.572	0.525	0.541	0.142	0.15	0.139
5.42	1.033	1.123	1.066	0.608	0.631	0.714	0.158	0.159	0.157	1.024	0.962	1.069	0.572	0.527	0.542	0.142	0.15	0.138
5.5	1.037	1.129	1.072	0.613	0.634	0.708	0.159	0.158	0.158	1.032	0.966	1.074	0.576	0.525	0.545	0.142	0.15	0.139
5.58	1.041	1.137	1.071	0.612	0.638	0.715	0.159	0.158	0.158	1.036	0.97	1.088	0.576	0.531	0.547	0.142	0.152	0.139
5.67	1.048	1.146	1.078	0.615	0.636	0.715	0.16	0.159	0.158	1.05	0.975	1.095	0.58	0.531	0.549	0.142	0.153	0.139
5.75	1.049	1.151	1.077	0.618	0.639	0.718	0.161	0.16	0.158	1.061	0.979	1.107	0.582	0.533	0.549	0.142	0.154	0.139
5.83	1.051	1.161	1.081	0.618	0.642	0.719	0.16	0.16	0.158	1.071	0.98	1.112	0.583	0.536	0.553	0.142	0.154	0.139
5.92	1.055	1.164	1.085	0.617	0.643	0.718	0.161	0.16	0.159	1.08	0.985	1.127	0.58	0.534	0.554	0.143	0.156	0.139
6	1.061	1.176	1.093	0.62	0.645	0.715	0.16	0.16	0.158	1.088	0.989	1.139	0.586	0.538	0.554	0.142	0.156	0.14
6.08	1.062	1.184	1.093	0.621	0.642	0.72	0.161	0.16	0.158	1.099	0.992	1.147	0.585	0.539	0.555	0.143	0.155	0.14
6.17	1.065	1.194	1.098	0.622	0.645	0.718	0.16	0.16	0.159	1.106	0.999	1.155	0.586	0.538	0.559	0.143	0.158	0.14
6.25	1.069	1.199	1.098	0.622	0.641	0.72	0.161	0.16	0.158	1.117	1.001	1.168	0.588	0.545	0.561	0.143	0.158	0.139
6.33	1.076	1.211	1.106	0.624	0.646	0.721	0.161	0.161	0.159	1.126	1.005	1.181	0.589	0.544	0.564	0.143	0.159	0.14
6.42	1.078	1.216	1.111	0.624	0.646	0.723	0.161	0.161	0.159	1.135	1.009	1.191	0.589	0.547	0.566	0.144	0.159	0.14
6.5	1.084	1.223	1.114	0.626	0.642	0.722	0.161	0.161	0.159	1.143	1.01	1.199	0.589	0.549	0.567	0.143	0.16	0.14
6.58	1.085	1.234	1.118	0.623	0.642	0.72	0.16	0.161	0.159	1.151	1.016	1.209	0.59	0.553	0.568	0.144	0.161	0.141
6.67	1.091	1.241	1.122	0.626	0.645	0.724	0.16	0.161	0.16	1.159	1.019	1.217	0.589	0.554	0.572	0.144	0.162	0.141
6.75	1.095	1.246	1.13	0.629	0.651	0.725	0.16	0.161	0.159	1.164	1.026	1.228	0.592	0.554	0.573	0.144	0.163	0.141
6.83	1.1	1.255	1.133	0.627	0.647	0.72	0.16	0.162	0.16	1.176	1.027	1.237	0.592	0.559	0.578	0.144	0.163	0.142
6.92	1.105	1.263	1.134	0.632	0.649	0.724	0.16	0.162	0.16	1.186	1.029	1.246	0.593	0.559	0.577	0.144	0.163	0.142
7	1.109	1.272	1.139	0.631	0.646	0.723	0.159	0.162	0.16	1.19	1.032	1.253	0.598	0.562	0.583	0.145	0.163	0.142
7.08	1.108	1.281	1.142	0.631	0.648	0.726	0.16	0.162	0.159	1.197	1.036	1.263	0.596	0.56	0.584	0.145	0.164	0.143
7.17	1.118	1.289	1.151	0.635	0.645	0.73	0.16	0.162	0.16	1.212	1.038	1.274	0.599	0.565	0.583	0.147	0.166	0.143
7.25	1.117	1.292	1.149	0.63	0.65	0.724	0.16	0.162	0.16	1.218	1.04	1.285	0.599	0.566	0.588	0.147	0.166	0.143
7.33	1.122	1.306	1.154	0.635	0.647	0.728	0.16	0.162	0.159	1.225	1.042	1.292	0.599	0.568	0.592	0.149	0.167	0.143
7.42	1.129	1.313	1.157	0.636	0.65	0.727	0.159	0.162	0.159	1.232	1.044	1.3	0.598	0.569	0.589	0.147	0.168	0.144
7.5	1.131	1.32	1.161	0.633	0.647	0.727	0.16	0.162	0.159	1.245	1.047	1.314	0.6	0.57	0.595	0.149	0.169	0.143
7.58	1.133	1.328	1.167	0.636	0.647	0.73	0.16	0.163	0.159	1.247	1.056	1.321	0.602	0.572	0.596	0.151	0.17	0.144
7.67	1.135	1.334	1.171	0.641	0.652	0.729	0.16	0.162	0.159	1.26	1.054	1.331	0.603	0.575	0.597	0.152	0.17	0.144
7.75	1.14	1.347	1.174	0.639	0.647	0.732	0.161	0.163	0.159	1.268	1.059	1.341	0.606	0.573	0.601	0.154	0.172	0.145
7.83	1.146	1.348	1.18	0.641	0.647	0.729	0.16	0.162	0.159	1.278	1.061	1.354	0.605	0.576	0.604	0.156	0.172	0.145
7.92	1.15	1.358	1.183	0.64	0.651	0.733	0.162	0.163	0.159	1.289	1.065	1.359	0.609	0.577	0.606	0.158	0.175	0.146
8	1.157	1.363	1.188	0.643	0.651	0.737	0.161	0.163	0.16	1.296	1.068	1.371	0.61	0.581	0.608	0.16	0.176	0.147
8.08	1.158	1.376	1.192	0.642	0.652	0.739	0.162	0.164	0.159	1.308	1.07	1.381	0.607	0.58	0.612	0.163	0.177	0.148
8.17	1.169	1.385	1.197	0.643	0.65	0.742	0.163	0.165	0.16	1.317	1.075	1.391	0.608	0.582	0.613	0.166	0.179	0.149
8.25	1.168	1.391	1.199	0.645	0.653	0.738	0.164	0.165	0.159	1.326	1.079	1.403	0.611	0.584	0.615	0.169	0.18	0.149
8.33	1.171	1.4	1.209	0.646	0.653	0.741	0.165	0.165	0.16	1.338	1.081	1.419	0.608	0.588	0.617	0.172	0.183	0.15
8.42	1.175	1.408	1.21	0.645	0.654	0.74	0.166	0.166	0.16	1.352	1.088	1.429	0.614	0.587	0.617	0.175	0.186	0.153
8.5	1.184	1.42	1.218	0.644	0.653	0.744	0.168	0.168	0.161	1.368	1.091	1.448	0.613	0.588	0.623	0.18	0.189	0.155
8.58	1.192	1.431	1.216	0.647	0.655	0.744	0.169	0.169	0.161	1.377	1.09	1.456	0.612	0.591	0.625	0.185	0.191	0.156
8.67	1.196	1.44	1.226	0.648	0.659	0.745	0.17	0.171	0.162	1.397	1.098	1.474	0.614	0.593	0.627	0.189	0.193	0.158
8.75	1.196	1.451	1.227	0.647	0.661	0.747	0.172	0.172	0.164	1.406	1.104	1.491	0.617	0.593	0.63	0.196	0.197	0.161
8.83	1.205	1.459	1.232	0.65	0.657	0.748	0.173	0.173	0.164	1.422	1.109	1.503	0.618	0.594	0.628	0.202	0.199	0.165
8.92	1.208	1.472	1.242	0.649	0.659	0.749	0.175	0.174	0.164	1.437	1.112	1.525	0.621	0.595	0.636	0.209	0.204	0.17
9	1.212	1.481	1.245	0.654	0.66	0.749	0.177	0.178	0.165	1.452	1.116	1.532	0.623	0.599	0.639	0.219	0.207	0.175
9.08	1.219	1.495	1.249	0.652	0.662	0.752	0.179	0.178	0.167	1.462	1.116	1.548	0.624	0.597	0.641	0.229	0.211	0.178
9.17	1.225	1.51	1.257	0.653	0.661	0.754	0.183	0.18	0.168	1.477	1.117	1.556	0.622	0.601	0.642	0.24	0.213	0.185
9.25	1.225	1.527	1.265	0.654	0.664	0.756	0.186	0.183	0.171	1.487	1.118	1.57	0.628	0.604	0.647	0.252	0.219	0.192
9.33	1.227	1.532	1.267	0.656	0.665	0.757	0.188	0.188	0.171	1.5	1.118	1.583	0.627	0.604	0.65	0.266	0.225	0.199
9.42	1.23	1.546	1.271	0.655	0.667	0.76	0.192	0.189	0.173	1.511	1.118	1.594	0.626	0.608	0.65	0.278	0.23	0.207
9.5	1.228	1.557	1.273	0.657	0.668	0.762	0.197	0.193	0.175	1.528	1.123	1.606	0.627	0.608	0.653	0.292	0.233	0.216
9.58	1.228	1.566	1.275	0.66	0.67	0.764	0.202	0.197	0.178	1.536	1.124	1.618	0.631	0.609	0.659	0.305	0.235	0.226
9.67	1.233	1.581	1.275	0.66	0.669	0.763	0.206	0.201	0.181	1.553	1.122	1.626	0.628	0.615	0.658	0.322	0.24	0.237
9.75	1.234	1.594	1.272	0.662	0.672	0.769	0.211	0.207	0.184	1.561	1.123	1.636	0.629	0.614	0.659	0.336	0.245	0.246
9.83	1.237	1.604	1.277	0.664	0.676	0.774	0.214	0.211	0.186	1.576	1.127	1.647	0.63	0.614	0.666	0.35	0.251	0.256
9.92	1.239	1.614	1.281	0.662	0.677	0.774	0.221	0.215	0.19	1.585	1.122	1.658	0.631	0.618	0.665	0.364	0.253	0.267
10	1.24	1.628	1.284	0.664	0.678	0.777	0.226	0.223	0.193	1.591	1.125	1.666	0.632	0.617	0.668	0.38	0.258	0.279

## Sheet: Fig 2h
Figure 2h. Time kill assay of cross-targeting HEPTs (CM001::ec300). Bacterial killing was monitored with plating for 6 h. Data shown as biological triplicates (bar chart drawn as mean ± SEM).
Viable cell counts [CFU/ml] over time
Time [h]	Ec20 - no phage			Ec20 - CM001 WT			Ec20 - CM001::ec300			Ef12 - no phage			Ef12 - CM001 WT			Ef12 - CM001::ec300
0	71500000	55000000	44000000	71500000	55000000	44000000	71500000	55000000	44000000	5950000	5400000	5700000	5950000	5400000	5700000	5950000	5400000	5700000
2	175000000	255000000	180000000	1350	200	250	750	450	100	18500000	13500000	17000000	39500000	27000000	31000000	5750000	6650000	7250000
4	745000000	625000000	755000000	8650	1450	2800	9150	2850	2500	70000000	63000000	78000000	220000000	245000000	260000000	145000	105000	225000
6	495000000	555000000	500000000	7000	5500	15500	6500	29500	13500	73000000	70500000	74500000	100000000	205000000	160000000	15000	12000	19000

## Sheet: Fig 3c
Figure 3c. Turbidity reduction assay of self-targeting HEPTs (E2::colE7). Bacterial killing was monitored with OD600 for 18 h. Data shown as technical triplicates (graph drawn as mean ± SD). Plating was performed at indicated timepoints to enumerate viable survivor cells.
OD600 measuremtn over time
Time [h]	Ec20 - E2 wt - MOI1			Ec20 - E2::colE7 - MOI1			Ec20 - no phage			Ec41 - E2 wt - MOI1			Ec41 - E2::colE7 - MOI1			Ec41 - no phage
0	0.341	0.301	0.435	0.321	0.305	0.287	0.304	0.9*	0.368	0.104	0.105	0.102	0.102	0.104	0.102	0.101	0.109	0.102
0.08	0.324	0.285	0.653*	0.31	0.29	0.273	0.286	0.515*	0.321	0.103	0.103	0.1	0.102	0.101	0.102	0.101	0.108	0.101
0.17	0.333	0.296	1.093*	0.32	0.3	0.281	0.293	0.472*	0.306	0.104	0.105	0.103	0.104	0.103	0.102	0.102	0.109	0.102
0.25	0.339	0.3	0.584*	0.325	0.307	0.286	0.3	0.333	0.306	0.103	0.105	0.101	0.103	0.103	0.102	0.103	0.109	0.102
0.33	0.343	0.302	0.42	0.33	0.312	0.289	0.307	0.328	0.307	0.106	0.105	0.104	0.104	0.103	0.104	0.105	0.112	0.103
0.42	0.348	0.308	0.377	0.335	0.317	0.293	0.312	0.334	0.313	0.106	0.106	0.104	0.105	0.104	0.104	0.104	0.111	0.105
0.5	0.352	0.314	0.36	0.34	0.323	0.299	0.318	0.338	0.32	0.106	0.106	0.102	0.105	0.104	0.106	0.106	0.114	0.108
0.58	0.355	0.315	0.353	0.346	0.326	0.303	0.323	0.344	0.327	0.105	0.105	0.102	0.107	0.105	0.105	0.106	0.113	0.106
0.67	0.362	0.322	0.353	0.355	0.331	0.308	0.334	0.354	0.334	0.105	0.105	0.103	0.106	0.105	0.106	0.107	0.114	0.108			Endpoint plating on LB agar at 18h post-infection
0.75	0.362	0.321	0.459	0.354	0.334	0.312	0.364	0.353	0.341	0.107	0.107	0.104	0.109	0.104	0.105	0.108	0.116	0.11
0.83	0.367	0.324	0.457	0.363	0.34	0.32	0.372	0.364	0.351	0.108	0.106	0.106	0.109	0.108	0.107	0.11	0.118	0.112
0.92	0.373	0.333	0.354	0.37	0.349	0.323	0.367	0.387	0.368	0.109	0.108	0.104	0.11	0.106	0.106	0.113	0.118	0.113
1	0.377	0.336	0.357	0.378	0.357	0.33	0.381	0.401	0.379	0.107	0.104	0.104	0.11	0.107	0.107	0.111	0.119	0.114
1.08	0.383	0.338	0.452	0.384	0.363	0.334	0.415	0.407	0.396	0.108	0.107	0.105	0.11	0.107	0.107	0.116	0.124	0.117
1.17	0.385	0.345	0.367	0.395	0.374	0.342	0.408	0.434	0.415	0.106	0.105	0.104	0.109	0.106	0.106	0.117	0.125	0.117
1.25	0.389	0.347	0.462	0.402	0.376	0.35	0.452	0.445	0.437	0.111	0.11	0.106	0.113	0.109	0.109	0.121	0.129	0.122
1.33	0.394	0.352	0.469	0.417	0.387	0.357	0.475	0.473	0.464	0.109	0.108	0.106	0.111	0.108	0.108	0.124	0.129	0.122
1.42	0.4	0.359	0.38	0.423	0.396	0.364	0.477	0.503	0.491	0.111	0.11	0.108	0.115	0.109	0.11	0.126	0.135	0.127
1.5	0.401	0.362	0.469	0.426	0.402	0.371	0.524	0.519	0.515	0.111	0.111	0.109	0.115	0.114	0.114	0.132	0.138	0.132
1.58	0.408	0.365	0.472	0.439	0.412	0.379	0.557	0.553	0.552	0.112	0.112	0.109	0.118	0.114	0.114	0.136	0.143	0.138
1.67	0.411	0.369	0.475	0.449	0.421	0.384	0.586	0.581	0.579	0.115	0.114	0.11	0.121	0.116	0.116	0.14	0.148	0.143
1.75	0.417	0.374	0.481	0.455	0.426	0.391	0.615	0.616	0.611	0.115	0.114	0.112	0.121	0.116	0.115	0.146	0.152	0.146
1.83	0.421	0.377	0.482	0.461	0.433	0.4	0.654	0.652	0.647	0.115	0.113	0.112	0.121	0.118	0.119	0.149	0.158	0.152
1.92	0.426	0.383	0.483	0.469	0.441	0.407	0.69	0.693	0.686	0.116	0.116	0.112	0.123	0.119	0.12	0.157	0.164	0.158
2	0.426	0.385	0.487	0.476	0.449	0.414	0.732	0.732	0.72	0.117	0.115	0.113	0.126	0.12	0.12	0.16	0.17	0.163
2.08	0.434	0.39	0.493	0.483	0.457	0.422	0.766	0.768	0.763	0.117	0.116	0.115	0.127	0.121	0.122	0.168	0.176	0.172
2.17	0.436	0.395	0.502	0.494	0.462	0.424	0.818	0.817	0.809	0.117	0.117	0.117	0.129	0.122	0.123	0.174	0.183	0.18
2.25	0.442	0.398	0.504	0.497	0.467	0.427	0.862	0.861	0.869	0.118	0.117	0.114	0.129	0.124	0.121	0.18	0.189	0.184
2.33	0.447	0.407	0.509	0.507	0.473	0.439	0.902	0.901	0.931	0.119	0.117	0.114	0.129	0.124	0.125	0.192	0.198	0.192
2.42	0.449	0.404	0.516	0.508	0.475	0.441	0.943	0.94	0.986	0.118	0.118	0.115	0.129	0.123	0.124	0.196	0.203	0.202
2.5	0.451	0.413	0.512	0.514	0.481	0.448	0.995	0.984	1.05	0.12	0.118	0.116	0.132	0.125	0.127	0.207	0.215	0.209
2.58	0.455	0.414	0.522	0.522	0.486	0.452	1.045	1.038	1.099	0.121	0.121	0.117	0.134	0.128	0.127	0.217	0.226	0.222
2.67	0.458	0.419	0.521	0.527	0.487	0.457	1.116	1.086	1.152	0.129	0.119	0.116	0.132	0.126	0.127	0.224	0.234	0.229
2.75	0.463	0.421	0.527	0.534	0.486	0.458	1.182	1.152	1.206	0.121	0.118	0.118	0.134	0.126	0.128	0.232	0.245	0.239
2.83	0.463	0.429	0.528	0.536	0.497	0.465	1.236	1.206	1.25	0.121	0.12	0.117	0.133	0.129	0.128	0.243	0.256	0.251
2.92	0.463	0.426	0.527	0.547	0.497	0.464	1.281	1.249	1.285	0.119	0.119	0.117	0.133	0.127	0.128	0.253	0.269	0.261
3	0.468	0.431	0.53	0.548	0.498	0.468	1.313	1.297	1.322	0.12	0.119	0.118	0.132	0.126	0.13	0.268	0.284	0.277
3.08	0.473	0.431	0.537	0.554	0.5	0.47	1.346	1.327	1.352	0.122	0.119	0.116	0.134	0.128	0.128	0.282	0.299	0.289
3.17	0.475	0.435	0.537	0.553	0.505	0.47	1.379	1.355	1.371	0.119	0.117	0.117	0.132	0.126	0.126	0.297	0.315	0.299
3.25	0.477	0.441	0.539	0.555	0.503	0.469	1.399	1.381	1.393	0.12	0.121	0.12	0.132	0.128	0.129	0.311	0.33	0.31
3.33	0.479	0.445	0.534	0.558	0.5	0.474	1.425	1.411	1.428	0.12	0.118	0.117	0.133	0.127	0.128	0.325	0.34	0.317
3.42	0.48	0.444	0.537	0.564	0.501	0.473	1.443	1.425	1.457	0.118	0.118	0.118	0.131	0.126	0.128	0.336	0.349	0.326
3.5	0.481	0.45	0.538	0.566	0.495	0.471	1.462	1.461	1.473	0.118	0.119	0.118	0.132	0.125	0.127	0.353	0.361	0.336
3.58	0.483	0.449	0.545	0.571	0.497	0.469	1.492	1.482	1.496	0.118	0.118	0.116	0.13	0.123	0.126	0.363	0.369	0.346
3.67	0.482	0.451	0.546	0.571	0.493	0.466	1.508	1.494	1.52	0.116	0.118	0.116	0.129	0.123	0.124	0.376	0.381	0.358
3.75	0.486	0.456	0.553	0.565	0.489	0.468	1.526	1.522	1.536	0.117	0.119	0.118	0.132	0.125	0.127	0.389	0.392	0.368
3.83	0.485	0.455	0.555	0.564	0.482	0.46	1.544	1.543	1.556	0.116	0.117	0.115	0.129	0.124	0.126	0.395	0.4	0.374
3.92	0.488	0.453	0.554	0.565	0.478	0.46	1.558	1.565	1.573	0.116	0.115	0.116	0.128	0.121	0.124	0.404	0.406	0.383
4	0.487	0.454	0.556	0.552	0.476	0.455	1.578	1.589	1.591	0.117	0.117	0.116	0.129	0.122	0.123	0.412	0.414	0.392
4.08	0.489	0.459	0.554	0.55	0.47	0.447	1.603	1.596	1.604	0.115	0.115	0.115	0.127	0.123	0.124	0.422	0.426	0.4
4.17	0.493	0.456	0.546	0.55	0.467	0.44	1.623	1.626	1.627	0.115	0.116	0.115	0.125	0.12	0.121	0.427	0.43	0.406
4.25	0.489	0.457	0.55	0.541	0.459	0.441	1.641	1.65	1.649	0.116	0.115	0.114	0.125	0.12	0.122	0.434	0.435	0.412
4.33	0.488	0.456	0.549	0.514	0.456	0.434	1.66	1.675	1.666	0.114	0.116	0.115	0.126	0.122	0.122	0.441	0.44	0.416
4.42	0.491	0.464	0.551	0.527	0.451	0.429	1.679	1.697	1.687	0.115	0.115	0.116	0.125	0.12	0.12	0.445	0.446	0.424
4.5	0.489	0.458	0.548	0.583	0.442	0.427	1.706	1.721	1.713	0.115	0.116	0.117	0.126	0.12	0.121	0.45	0.452	0.429
4.58	0.491	0.461	0.549	0.517	0.439	0.422	1.724	1.737	1.737	0.114	0.114	0.114	0.124	0.118	0.12	0.454	0.455	0.433
4.67	0.491	0.463	0.548	0.506	0.432	0.417	1.734	1.761	1.758	0.112	0.112	0.113	0.123	0.117	0.118	0.456	0.458	0.436
4.75	0.495	0.462	0.549	0.511	0.428	0.412	1.765	1.789	1.784	0.111	0.112	0.112	0.121	0.116	0.118	0.46	0.463	0.439
4.83	0.491	0.461	0.555	0.496	0.422	0.408	1.779	1.792	1.804	0.113	0.114	0.112	0.12	0.117	0.119	0.468	0.47	0.448
4.92	0.491	0.46	0.554	0.49	0.414	0.403	1.794	1.816	1.814	0.113	0.112	0.113	0.121	0.118	0.119	0.472	0.474	0.453
5	0.491	0.462	0.553	0.48	0.414	0.397	1.813	1.831	1.841	0.112	0.111	0.112	0.12	0.116	0.117	0.476	0.477	0.458
5.08	0.493	0.463	0.547	0.473	0.402	0.392	1.824	1.854	1.861	0.112	0.112	0.112	0.119	0.114	0.116	0.481	0.482	0.463
5.17	0.489	0.467	0.55	0.471	0.399	0.39	1.844	1.866	1.88	0.11	0.11	0.112	0.119	0.114	0.117	0.486	0.487	0.468
5.25	0.494	0.47	0.555	0.465	0.397	0.386	1.861	1.886	1.904	0.11	0.11	0.109	0.117	0.112	0.115	0.488	0.49	0.472
5.33	0.496	0.466	0.558	0.462	0.39	0.379	1.869	1.898	1.923	0.109	0.11	0.11	0.118	0.115	0.116	0.494	0.493	0.476
5.42	0.503	0.469	0.558	0.457	0.388	0.377	1.884	1.912	1.949	0.108	0.109	0.109	0.117	0.112	0.113	0.493	0.497	0.476
5.5	0.501	0.471	0.555	0.451	0.385	0.376	1.897	1.933	1.979	0.11	0.11	0.11	0.117	0.113	0.115	0.499	0.499	0.477
5.58	0.503	0.473	0.56	0.446	0.378	0.369	1.907	1.95	1.99	0.109	0.108	0.11	0.115	0.112	0.114	0.501	0.501	0.482
5.67	0.505	0.475	0.561	0.44	0.379	0.365	1.915	1.965	2.006	0.11	0.108	0.11	0.116	0.111	0.114	0.5	0.503	0.484
5.75	0.506	0.475	0.567	0.438	0.374	0.364	1.932	1.982	2.024	0.107	0.107	0.108	0.116	0.111	0.112	0.501	0.502	0.484
5.83	0.51	0.478	0.567	0.434	0.366	0.362	1.946	1.997	2.034	0.109	0.109	0.109	0.116	0.111	0.113	0.503	0.504	0.489
5.92	0.516	0.482	0.576	0.431	0.365	0.357	1.957	2.004	2.057	0.108	0.108	0.109	0.115	0.111	0.113	0.506	0.507	0.49
6	0.519	0.489	0.571	0.426	0.362	0.354	1.969	2.024	2.065	0.107	0.107	0.107	0.114	0.11	0.11	0.507	0.509	0.491
6.08	0.523	0.492	0.573	0.421	0.36	0.351	1.981	2.049	2.082	0.106	0.107	0.108	0.114	0.109	0.111	0.506	0.51	0.495
6.17	0.531	0.493	0.586	0.419	0.357	0.349	1.987	2.046	2.087	0.105	0.106	0.107	0.113	0.107	0.109	0.51	0.515	0.496
6.25	0.54	0.502	0.59	0.418	0.357	0.35	2.001	2.064	2.108	0.107	0.107	0.108	0.113	0.109	0.11	0.515	0.518	0.502
6.33	0.544	0.507	0.595	0.413	0.352	0.344	2.013	2.072	2.116	0.106	0.106	0.107	0.112	0.105	0.109	0.516	0.517	0.503
6.42	0.552	0.514	0.605	0.412	0.349	0.343	2.019	2.087	2.138	0.106	0.108	0.107	0.112	0.108	0.109	0.518	0.524	0.508
6.5	0.556	0.517	0.613	0.409	0.349	0.339	2.034	2.091	2.149	0.106	0.107	0.106	0.112	0.106	0.11	0.522	0.525	0.513
6.58	0.562	0.527	0.616	0.409	0.345	0.338	2.049	2.115	2.165	0.105	0.106	0.105	0.11	0.108	0.109	0.524	0.528	0.516
6.67	0.572	0.527	0.625	0.407	0.344	0.335	2.055	2.113	2.168	0.105	0.104	0.106	0.11	0.106	0.109	0.528	0.529	0.517
6.75	0.576	0.541	0.637	0.402	0.34	0.334	2.077	2.136	2.178	0.105	0.104	0.105	0.11	0.106	0.107	0.53	0.532	0.521
6.83	0.585	0.546	0.642	0.4	0.338	0.331	2.086	2.146	2.196	0.103	0.104	0.106	0.111	0.107	0.108	0.534	0.534	0.525
6.92	0.593	0.556	0.639	0.398	0.336	0.33	2.092	2.154	2.203	0.104	0.104	0.105	0.109	0.104	0.106	0.535	0.537	0.528
7	0.601	0.559	0.648	0.398	0.336	0.328	2.094	2.164	2.21	0.102	0.104	0.104	0.109	0.104	0.107	0.54	0.541	0.532
7.08	0.61	0.571	0.659	0.392	0.332	0.326	2.115	2.176	2.22	0.104	0.105	0.104	0.11	0.103	0.106	0.54	0.544	0.537
7.17	0.624	0.582	0.669	0.391	0.334	0.324	2.118	2.188	2.228	0.105	0.103	0.103	0.108	0.104	0.107	0.547	0.548	0.541
7.25	0.637	0.593	0.678	0.388	0.331	0.324	2.122	2.202	2.239	0.105	0.106	0.104	0.108	0.106	0.106	0.547	0.552	0.544
7.33	0.65	0.604	0.691	0.389	0.327	0.321	2.13	2.21	2.252	0.102	0.102	0.102	0.107	0.103	0.106	0.551	0.552	0.546
7.42	0.66	0.613	0.699	0.386	0.326	0.32	2.141	2.225	2.266	0.102	0.104	0.104	0.106	0.105	0.107	0.558	0.558	0.551
7.5	0.676	0.63	0.721	0.385	0.325	0.319	2.153	2.226	2.271	0.103	0.102	0.104	0.107	0.103	0.105	0.558	0.56	0.551
7.58	0.68	0.644	0.739	0.385	0.325	0.318	2.159	2.242	2.28	0.102	0.103	0.103	0.105	0.101	0.103	0.561	0.565	0.556
7.67	0.689	0.659	0.752	0.384	0.324	0.317	2.169	2.244	2.285	0.102	0.104	0.105	0.107	0.104	0.104	0.564	0.57	0.561
7.75	0.702	0.666	0.763	0.381	0.322	0.315	2.164	2.25	2.291	0.102	0.103	0.102	0.105	0.101	0.103	0.567	0.568	0.559
7.83	0.716	0.676	0.772	0.378	0.321	0.314	2.17	2.258	2.301	0.102	0.104	0.101	0.105	0.101	0.103	0.57	0.574	0.564
7.92	0.733	0.687	0.779	0.38	0.32	0.313	2.176	2.266	2.315	0.102	0.102	0.103	0.106	0.102	0.104	0.571	0.575	0.566
8	0.754	0.703	0.797	0.379	0.317	0.311	2.185	2.276	2.315	0.102	0.103	0.102	0.104	0.101	0.104	0.576	0.579	0.569
8.08	0.775	0.729	0.809	0.375	0.317	0.31	2.187	2.273	2.322	0.102	0.102	0.101	0.103	0.102	0.102	0.577	0.58	0.57
8.17	0.798	0.746	0.839	0.375	0.313	0.309	2.194	2.277	2.323	0.101	0.102	0.103	0.104	0.101	0.103	0.581	0.583	0.576
8.25	0.814	0.766	0.858	0.371	0.315	0.307	2.199	2.288	2.326	0.1	0.102	0.101	0.103	0.1	0.101	0.58	0.589	0.577
8.33	0.835	0.785	0.873	0.371	0.314	0.306	2.205	2.296	2.33	0.102	0.103	0.1	0.104	0.101	0.102	0.584	0.591	0.578
8.42	0.852	0.799	0.899	0.37	0.313	0.308	2.207	2.293	2.342	0.1	0.1	0.101	0.104	0.1	0.102	0.587	0.593	0.584
8.5	0.864	0.818	0.9	0.365	0.311	0.305	2.211	2.296	2.343	0.1	0.1	0.101	0.102	0.099	0.102	0.587	0.596	0.584
8.58	0.875	0.83	0.928	0.368	0.311	0.305	2.212	2.294	2.341	0.1	0.101	0.101	0.102	0.1	0.102	0.589	0.599	0.586
8.67	0.887	0.847	0.937	0.365	0.309	0.305	2.222	2.301	2.339	0.099	0.101	0.101	0.102	0.101	0.102	0.592	0.6	0.589
8.75	0.898	0.861	0.948	0.368	0.307	0.304	2.216	2.3	2.342	0.1	0.1	0.1	0.102	0.099	0.1	0.593	0.604	0.592
8.83	0.912	0.87	0.971	0.367	0.308	0.304	2.22	2.301	2.339	0.1	0.102	0.099	0.103	0.1	0.102	0.593	0.606	0.593
8.92	0.92	0.878	0.974	0.367	0.307	0.302	2.223	2.306	2.344	0.1	0.101	0.101	0.102	0.099	0.101	0.597	0.606	0.598
9	0.929	0.888	0.984	0.363	0.307	0.299	2.226	2.305	2.34	0.099	0.102	0.1	0.102	0.099	0.099	0.599	0.61	0.599
9.08	0.935	0.902	1.001	0.368	0.306	0.3	2.226	2.311	2.349	0.098	0.1	0.099	0.1	0.099	0.102	0.601	0.611	0.598
9.17	0.949	0.91	1.017	0.366	0.304	0.298	2.228	2.32	2.355	0.099	0.1	0.1	0.102	0.1	0.099	0.602	0.614	0.602
9.25	0.961	0.923	1.025	0.365	0.303	0.299	2.23	2.337	2.364	0.098	0.102	0.099	0.102	0.099	0.099	0.602	0.616	0.605
9.33	0.973	0.936	1.041	0.362	0.303	0.298	2.235	2.336	2.368	0.099	0.102	0.101	0.1	0.099	0.1	0.604	0.618	0.605
9.42	0.983	0.947	1.044	0.363	0.301	0.298	2.235	2.346	2.363	0.101	0.103	0.1	0.101	0.1	0.1	0.608	0.622	0.609
9.5	0.989	0.955	1.059	0.364	0.304	0.297	2.24	2.349	2.372	0.099	0.101	0.099	0.101	0.097	0.101	0.606	0.624	0.61
9.58	0.999	0.962	1.067	0.365	0.301	0.295	2.235	2.355	2.374	0.101	0.102	0.1	0.1	0.1	0.099	0.608	0.628	0.611
9.67	1.006	0.973	1.076	0.363	0.301	0.297	2.243	2.363	2.371	0.099	0.101	0.1	0.101	0.098	0.1	0.606	0.626	0.615
9.75	1.012	0.987	1.089	0.362	0.3	0.296	2.252	2.37	2.374	0.098	0.101	0.098	0.099	0.098	0.098	0.608	0.628	0.616
9.83	1.023	0.996	1.098	0.361	0.301	0.294	2.248	2.367	2.371	0.098	0.1	0.098	0.099	0.098	0.098	0.606	0.632	0.616
9.92	1.03	1.005	1.113	0.359	0.299	0.294	2.248	2.364	2.367	0.098	0.1	0.1	0.1	0.098	0.098	0.61	0.634	0.621
10	1.03	1.015	1.114	0.361	0.297	0.294	2.255	2.368	2.368	0.098	0.101	0.098	0.099	0.098	0.101	0.608	0.637	0.624
10.08	1.039	1.013	1.121	0.361	0.298	0.292	2.266	2.369	2.372	0.098	0.1	0.098	0.098	0.096	0.097	0.608	0.637	0.626
10.17	1.047	1.026	1.135	0.36	0.298	0.292	2.259	2.363	2.372	0.098	0.102	0.099	0.099	0.098	0.1	0.61	0.64	0.627
10.25	1.051	1.03	1.134	0.359	0.296	0.291	2.269	2.36	2.369	0.098	0.1	0.1	0.099	0.096	0.099	0.612	0.64	0.628
10.33	1.053	1.032	1.142	0.36	0.298	0.291	2.269	2.357	2.359	0.099	0.102	0.1	0.098	0.098	0.1	0.615	0.644	0.631
10.42	1.06	1.04	1.149	0.359	0.295	0.29	2.267	2.362	2.363	0.098	0.099	0.098	0.098	0.097	0.098	0.611	0.647	0.629
10.5	1.066	1.045	1.155	0.358	0.295	0.29	2.276	2.357	2.357	0.099	0.1	0.099	0.097	0.095	0.099	0.612	0.649	0.632
10.58	1.074	1.05	1.15	0.356	0.292	0.288	2.278	2.364	2.36	0.097	0.099	0.098	0.098	0.096	0.096	0.616	0.649	0.638
10.67	1.077	1.058	1.165	0.355	0.293	0.288	2.282	2.359	2.356	0.098	0.102	0.098	0.099	0.097	0.099	0.616	0.654	0.64
10.75	1.081	1.062	1.169	0.357	0.293	0.288	2.279	2.36	2.366	0.099	0.1	0.098	0.098	0.096	0.099	0.611	0.655	0.639
10.83	1.087	1.071	1.183	0.356	0.293	0.287	2.284	2.355	2.359	0.098	0.1	0.098	0.098	0.096	0.099	0.613	0.658	0.642
10.92	1.096	1.077	1.188	0.355	0.294	0.287	2.275	2.349	2.353	0.098	0.1	0.098	0.098	0.097	0.097	0.615	0.66	0.643
11	1.101	1.086	1.188	0.357	0.292	0.287	2.284	2.348	2.345	0.097	0.099	0.097	0.097	0.095	0.098	0.616	0.661	0.647
11.08	1.105	1.089	1.191	0.355	0.291	0.286	2.279	2.352	2.348	0.098	0.099	0.097	0.096	0.096	0.096	0.616	0.662	0.647
11.17	1.113	1.098	1.2	0.359	0.291	0.286	2.286	2.348	2.345	0.1	0.101	0.099	0.098	0.098	0.096	0.617	0.666	0.651
11.25	1.112	1.102	1.21	0.355	0.29	0.286	2.282	2.347	2.346	0.097	0.1	0.098	0.097	0.094	0.098	0.617	0.665	0.652
11.33	1.123	1.11	1.222	0.356	0.29	0.286	2.29	2.356	2.35	0.098	0.099	0.099	0.097	0.095	0.097	0.615	0.669	0.654
11.42	1.127	1.113	1.229	0.354	0.291	0.285	2.287	2.35	2.352	0.097	0.099	0.098	0.097	0.096	0.097	0.617	0.673	0.655
11.5	1.136	1.124	1.231	0.352	0.291	0.284	2.287	2.347	2.357	0.1	0.1	0.099	0.099	0.098	0.098	0.619	0.676	0.662
11.58	1.142	1.132	1.237	0.349	0.289	0.285	2.282	2.346	2.342	0.098	0.1	0.099	0.097	0.097	0.099	0.615	0.678	0.662
11.67	1.149	1.136	1.247	0.348	0.29	0.284	2.285	2.35	2.347	0.098	0.1	0.099	0.096	0.096	0.098	0.619	0.678	0.661
11.75	1.155	1.141	1.254	0.348	0.287	0.284	2.28	2.342	2.342	0.097	0.1	0.099	0.096	0.095	0.097	0.619	0.681	0.667
11.83	1.163	1.145	1.261	0.346	0.289	0.284	2.281	2.338	2.345	0.097	0.101	0.096	0.095	0.095	0.097	0.62	0.685	0.666
11.92	1.165	1.155	1.267	0.346	0.287	0.283	2.285	2.351	2.34	0.098	0.1	0.098	0.096	0.094	0.097	0.619	0.689	0.666
12	1.171	1.16	1.285	0.345	0.288	0.283	2.291	2.34	2.341	0.098	0.101	0.098	0.098	0.096	0.099	0.621	0.692	0.665
12.08	1.178	1.165	1.279	0.344	0.287	0.283	2.289	2.337	2.343	0.096	0.099	0.097	0.097	0.095	0.096	0.621	0.689	0.664
12.17	1.185	1.177	1.29	0.347	0.287	0.283	2.286	2.336	2.343	0.098	0.101	0.098	0.098	0.097	0.097	0.62	0.689	0.665
12.25	1.191	1.179	1.296	0.344	0.286	0.281	2.284	2.337	2.336	0.097	0.099	0.096	0.097	0.095	0.097	0.622	0.689	0.664
12.33	1.196	1.185	1.309	0.343	0.286	0.281	2.292	2.336	2.333	0.098	0.101	0.096	0.097	0.095	0.097	0.623	0.689	0.662
12.42	1.2	1.19	1.308	0.339	0.287	0.281	2.293	2.334	2.336	0.097	0.1	0.097	0.096	0.095	0.097	0.624	0.686	0.663
12.5	1.209	1.199	1.316	0.338	0.286	0.281	2.291	2.334	2.334	0.097	0.1	0.098	0.096	0.096	0.097	0.625	0.685	0.661
12.58	1.215	1.203	1.322	0.339	0.286	0.282	2.291	2.331	2.331	0.098	0.1	0.097	0.097	0.095	0.098	0.622	0.686	0.666
12.67	1.223	1.21	1.326	0.336	0.285	0.281	2.292	2.336	2.334	0.096	0.101	0.097	0.095	0.095	0.097	0.624	0.689	0.665
12.75	1.234	1.214	1.333	0.336	0.285	0.281	2.299	2.334	2.331	0.098	0.1	0.096	0.095	0.095	0.096	0.626	0.686	0.664
12.83	1.234	1.226	1.341	0.337	0.285	0.281	2.297	2.333	2.33	0.097	0.1	0.097	0.097	0.095	0.096	0.624	0.685	0.668
12.92	1.24	1.228	1.352	0.333	0.284	0.278	2.283	2.333	2.324	0.098	0.101	0.099	0.097	0.097	0.098	0.627	0.69	0.67
13	1.245	1.233	1.353	0.332	0.284	0.279	2.297	2.331	2.328	0.097	0.102	0.098	0.097	0.096	0.097	0.626	0.691	0.669
13.08	1.248	1.241	1.363	0.332	0.284	0.28	2.295	2.322	2.325	0.099	0.101	0.098	0.096	0.096	0.096	0.625	0.691	0.672
13.17	1.254	1.244	1.36	0.33	0.284	0.278	2.291	2.321	2.322	0.098	0.1	0.098	0.097	0.094	0.098	0.626	0.69	0.668
13.25	1.256	1.247	1.367	0.33	0.283	0.278	2.29	2.323	2.324	0.097	0.101	0.097	0.095	0.095	0.094	0.626	0.691	0.673
13.33	1.266	1.254	1.381	0.33	0.282	0.277	2.287	2.32	2.322	0.097	0.101	0.097	0.096	0.095	0.096	0.626	0.693	0.672
13.42	1.271	1.266	1.385	0.33	0.284	0.278	2.293	2.319	2.317	0.096	0.1	0.099	0.094	0.093	0.094	0.626	0.691	0.674
13.5	1.276	1.268	1.387	0.329	0.283	0.278	2.286	2.319	2.323	0.096	0.101	0.097	0.096	0.095	0.096	0.626	0.693	0.677
13.58	1.28	1.273	1.395	0.326	0.282	0.277	2.289	2.314	2.322	0.097	0.102	0.097	0.096	0.094	0.096	0.626	0.696	0.678
13.67	1.288	1.28	1.392	0.327	0.282	0.277	2.29	2.316	2.318	0.097	0.102	0.098	0.096	0.094	0.096	0.628	0.696	0.679
13.75	1.288	1.287	1.407	0.328	0.282	0.278	2.292	2.313	2.316	0.099	0.103	0.098	0.095	0.095	0.097	0.627	0.697	0.678
13.83	1.3	1.29	1.403	0.325	0.282	0.277	2.289	2.312	2.314	0.098	0.103	0.098	0.096	0.094	0.096	0.63	0.697	0.681
13.92	1.3	1.293	1.417	0.327	0.281	0.278	2.291	2.307	2.306	0.097	0.101	0.098	0.096	0.094	0.097	0.63	0.697	0.684
14	1.312	1.302	1.423	0.328	0.282	0.277	2.289	2.31	2.312	0.097	0.102	0.098	0.095	0.096	0.098	0.63	0.699	0.682
14.08	1.31	1.304	1.426	0.328	0.282	0.277	2.294	2.312	2.309	0.097	0.104	0.099	0.096	0.095	0.096	0.629	0.697	0.684
14.17	1.312	1.31	1.432	0.327	0.281	0.276	2.283	2.302	2.31	0.098	0.103	0.098	0.096	0.095	0.098	0.63	0.7	0.685
14.25	1.323	1.314	1.434	0.326	0.28	0.275	2.288	2.303	2.306	0.098	0.104	0.099	0.095	0.096	0.096	0.631	0.701	0.685
14.33	1.327	1.318	1.437	0.324	0.281	0.275	2.29	2.307	2.301	0.098	0.103	0.098	0.095	0.093	0.095	0.627	0.7	0.685
14.42	1.331	1.324	1.447	0.327	0.28	0.275	2.284	2.295	2.299	0.099	0.104	0.099	0.096	0.096	0.098	0.63	0.703	0.688
14.5	1.334	1.331	1.456	0.325	0.279	0.274	2.284	2.296	2.302	0.096	0.105	0.096	0.094	0.093	0.094	0.631	0.701	0.687
14.58	1.337	1.335	1.459	0.326	0.28	0.274	2.293	2.298	2.296	0.1	0.105	0.1	0.095	0.095	0.097	0.631	0.703	0.689
14.67	1.343	1.339	1.468	0.325	0.28	0.274	2.29	2.293	2.296	0.097	0.106	0.099	0.097	0.094	0.096	0.632	0.706	0.691
14.75	1.347	1.343	1.465	0.323	0.28	0.274	2.284	2.298	2.301	0.098	0.104	0.098	0.094	0.095	0.094	0.632	0.702	0.691
14.83	1.35	1.347	1.476	0.322	0.278	0.273	2.278	2.291	2.292	0.101	0.106	0.099	0.096	0.095	0.098	0.632	0.705	0.693
14.92	1.351	1.356	1.481	0.324	0.278	0.273	2.289	2.29	2.293	0.097	0.104	0.097	0.095	0.095	0.096	0.632	0.705	0.692
15	1.359	1.36	1.484	0.323	0.277	0.274	2.284	2.298	2.295	0.101	0.106	0.1	0.098	0.095	0.097	0.635	0.704	0.695
15.08	1.366	1.359	1.486	0.323	0.278	0.273	2.281	2.281	2.298	0.098	0.106	0.098	0.094	0.093	0.095	0.633	0.704	0.692
15.17	1.368	1.363	1.498	0.321	0.278	0.272	2.285	2.284	2.29	0.098	0.105	0.099	0.096	0.093	0.096	0.633	0.706	0.695
15.25	1.376	1.373	1.498	0.323	0.279	0.273	2.285	2.285	2.287	0.1	0.107	0.099	0.094	0.094	0.095	0.632	0.702	0.694
15.33	1.377	1.375	1.498	0.321	0.277	0.272	2.288	2.287	2.286	0.101	0.108	0.096	0.096	0.095	0.095	0.634	0.706	0.694
15.42	1.377	1.381	1.502	0.322	0.278	0.272	2.281	2.277	2.283	0.101	0.107	0.1	0.095	0.094	0.094	0.636	0.706	0.695
15.5	1.385	1.386	1.512	0.323	0.277	0.272	2.287	2.282	2.28	0.101	0.107	0.1	0.094	0.094	0.096	0.634	0.703	0.696
15.58	1.387	1.386	1.513	0.322	0.276	0.272	2.279	2.275	2.274	0.101	0.109	0.101	0.096	0.097	0.096	0.635	0.705	0.699
15.67	1.392	1.389	1.515	0.321	0.277	0.271	2.272	2.274	2.279	0.103	0.112	0.099	0.097	0.095	0.096	0.634	0.706	0.701
15.75	1.39	1.394	1.518	0.319	0.276	0.27	2.271	2.271	2.272	0.103	0.109	0.099	0.096	0.094	0.096	0.634	0.707	0.7
15.83	1.401	1.395	1.532	0.318	0.277	0.272	2.266	2.268	2.275	0.104	0.11	0.1	0.095	0.093	0.097	0.636	0.707	0.697
15.92	1.402	1.403	1.534	0.318	0.278	0.272	2.268	2.268	2.271	0.103	0.111	0.099	0.094	0.093	0.095	0.636	0.707	0.7
16	1.408	1.405	1.535	0.319	0.276	0.271	2.27	2.269	2.266	0.104	0.112	0.101	0.095	0.094	0.095	0.635	0.708	0.699
16.08	1.411	1.412	1.544	0.318	0.275	0.27	2.268	2.265	2.265	0.105	0.113	0.102	0.094	0.094	0.095	0.636	0.704	0.7
16.17	1.42	1.423	1.549	0.316	0.276	0.272	2.267	2.265	2.264	0.104	0.115	0.102	0.095	0.095	0.097	0.638	0.706	0.702
16.25	1.423	1.419	1.559	0.319	0.276	0.271	2.266	2.261	2.266	0.109	0.117	0.104	0.095	0.096	0.097	0.636	0.707	0.702
16.33	1.431	1.428	1.555	0.317	0.276	0.271	2.265	2.254	2.256	0.108	0.118	0.103	0.094	0.094	0.096	0.638	0.705	0.699
16.42	1.43	1.431	1.563	0.316	0.277	0.27	2.27	2.265	2.258	0.108	0.118	0.105	0.094	0.097	0.096	0.637	0.706	0.703
16.5	1.431	1.432	1.56	0.317	0.274	0.27	2.266	2.253	2.256	0.107	0.118	0.104	0.092	0.093	0.094	0.639	0.703	0.699
16.58	1.435	1.436	1.562	0.314	0.275	0.269	2.265	2.253	2.264	0.11	0.121	0.107	0.095	0.094	0.094	0.639	0.705	0.7
16.67	1.433	1.436	1.566	0.316	0.275	0.27	2.257	2.251	2.257	0.11	0.124	0.107	0.097	0.095	0.097	0.64	0.705	0.704
16.75	1.431	1.442	1.57	0.314	0.273	0.269	2.261	2.258	2.258	0.114	0.125	0.108	0.096	0.093	0.095	0.638	0.704	0.703
16.83	1.429	1.441	1.576	0.317	0.275	0.27	2.254	2.252	2.251	0.112	0.125	0.108	0.094	0.095	0.097	0.638	0.706	0.703
16.92	1.431	1.445	1.566	0.313	0.275	0.27	2.258	2.251	2.247	0.114	0.126	0.109	0.095	0.094	0.097	0.637	0.705	0.704
17	1.432	1.442	1.57	0.313	0.273	0.27	2.259	2.253	2.245	0.113	0.126	0.11	0.094	0.093	0.094	0.639	0.709	0.702
17.08	1.427	1.441	1.567	0.313	0.274	0.269	2.251	2.242	2.249	0.117	0.126	0.112	0.094	0.095	0.097	0.639	0.706	0.704
17.17	1.429	1.44	1.572	0.315	0.273	0.269	2.248	2.248	2.252	0.117	0.129	0.112	0.096	0.096	0.095	0.638	0.707	0.702
17.25	1.426	1.44	1.574	0.312	0.273	0.269	2.248	2.241	2.243	0.119	0.131	0.115	0.095	0.094	0.096	0.637	0.708	0.705
17.33	1.428	1.438	1.578	0.312	0.273	0.268	2.253	2.243	2.238	0.119	0.132	0.116	0.094	0.095	0.097	0.642	0.709	0.705
17.42	1.429	1.438	1.569	0.312	0.273	0.269	2.256	2.243	2.239	0.12	0.132	0.115	0.094	0.095	0.094	0.64	0.706	0.699
17.5	1.429	1.434	1.569	0.312	0.274	0.269	2.252	2.241	2.24	0.121	0.131	0.119	0.094	0.095	0.096	0.638	0.709	0.701
17.58	1.422	1.439	1.57	0.312	0.272	0.268	2.248	2.23	2.236	0.124	0.132	0.117	0.095	0.096	0.096	0.637	0.707	0.703
17.67	1.423	1.438	1.567	0.312	0.273	0.268	2.243	2.238	2.242	0.124	0.134	0.121	0.094	0.093	0.096	0.64	0.706	0.703
17.75	1.423	1.438	1.568	0.311	0.272	0.268	2.243	2.241	2.235	0.125	0.136	0.122	0.096	0.094	0.096	0.642	0.71	0.706
17.83	1.425	1.439	1.566	0.31	0.272	0.269	2.245	2.234	2.239	0.13	0.135	0.122	0.094	0.095	0.098	0.64	0.706	0.703
17.92	1.423	1.434	1.57	0.311	0.273	0.268	2.239	2.229	2.23	0.133	0.132	0.124	0.095	0.094	0.095	0.64	0.707	0.703
18	1.429	1.435	1.564	0.312	0.272	0.268	2.248	2.231	2.232	0.134	0.132	0.126	0.096	0.095	0.096	0.641	0.707	0.704
*Outlier values excluded from plotting

[truncated: 17 more sheets: Fig 3d, Fig 3e, Fig 3f, Fig 4b, Fig 4c, Supp. Fig.1, Supp. Fig.2a, Supp. Fig.2b, Supp. Fig.2c, Supp. Fig.2d, Supp. Fig.2e, Supp. Fig.3a, Supp. Fig.3b, Supp. Fig.3c, Supp. Fig.3d, Supp. Fig.4a, Supp. Fig.4b]
